# Supplementary material for: Adaptive tactile interaction transfer via digitally embroidered smart gloves
Source: Nat Commun. 2024 Jan 29;15:868. doi: 10.1038/s41467-024-45059-8 (PMC10825181; doi:10.1038/s41467-024-45059-8)
Supplement: Supplementary file 4 — Supplementary Data 1 [file 41467_2024_45059_MOESM4_ESM.zip]

Archive with 130 entries (78 files):
- code_dataset/adaptTacTransfer/
- code_dataset/adaptTacTransfer/.git/
- code_dataset/adaptTacTransfer/.git/COMMIT_EDITMSG
- code_dataset/adaptTacTransfer/.git/config
- code_dataset/adaptTacTransfer/.git/description
- code_dataset/adaptTacTransfer/.git/HEAD
- code_dataset/adaptTacTransfer/.git/hooks/
- code_dataset/adaptTacTransfer/.git/hooks/applypatch-msg.sample
- code_dataset/adaptTacTransfer/.git/hooks/commit-msg.sample
- code_dataset/adaptTacTransfer/.git/hooks/fsmonitor-watchman.sample
- code_dataset/adaptTacTransfer/.git/hooks/post-update.sample
- code_dataset/adaptTacTransfer/.git/hooks/pre-applypatch.sample
- code_dataset/adaptTacTransfer/.git/hooks/pre-commit.sample
- code_dataset/adaptTacTransfer/.git/hooks/pre-merge-commit.sample
- code_dataset/adaptTacTransfer/.git/hooks/prepare-commit-msg.sample
- code_dataset/adaptTacTransfer/.git/hooks/pre-push.sample
- code_dataset/adaptTacTransfer/.git/hooks/pre-rebase.sample
- code_dataset/adaptTacTransfer/.git/hooks/pre-receive.sample
- code_dataset/adaptTacTransfer/.git/hooks/push-to-checkout.sample
- code_dataset/adaptTacTransfer/.git/hooks/update.sample
- code_dataset/adaptTacTransfer/.git/index
- code_dataset/adaptTacTransfer/.git/info/
- code_dataset/adaptTacTransfer/.git/info/exclude
- code_dataset/adaptTacTransfer/.git/logs/
- code_dataset/adaptTacTransfer/.git/logs/HEAD
- code_dataset/adaptTacTransfer/.git/logs/refs/
- code_dataset/adaptTacTransfer/.git/logs/refs/heads/
- code_dataset/adaptTacTransfer/.git/logs/refs/heads/main
- code_dataset/adaptTacTransfer/.git/logs/refs/remotes/
- code_dataset/adaptTacTransfer/.git/logs/refs/remotes/origin/
- code_dataset/adaptTacTransfer/.git/logs/refs/remotes/origin/main
- code_dataset/adaptTacTransfer/.git/objects/
- code_dataset/adaptTacTransfer/.git/objects/21/
- code_dataset/adaptTacTransfer/.git/objects/21/240147b55fb3ac0e9675c6891599b6e4b1fbf8
- code_dataset/adaptTacTransfer/.git/objects/22/
- code_dataset/adaptTacTransfer/.git/objects/22/e2007a239de6875063ee0d739700a41728a752
- code_dataset/adaptTacTransfer/.git/objects/25/
- code_dataset/adaptTacTransfer/.git/objects/25/7953c50d8d025fbdedc14085d1bcac7c81a36f
- code_dataset/adaptTacTransfer/.git/objects/28/
- code_dataset/adaptTacTransfer/.git/objects/28/d96cc9b5c641be923852f288e6bf9beadd1ba6
- code_dataset/adaptTacTransfer/.git/objects/2e/
- code_dataset/adaptTacTransfer/.git/objects/2e/aafa68405b3dfd33b4c8007c72702325eeb2b9
- code_dataset/adaptTacTransfer/.git/objects/33/
- code_dataset/adaptTacTransfer/.git/objects/33/18cab26c7f3d8e34f2fa7f41f39e64e04311a6
- code_dataset/adaptTacTransfer/.git/objects/38/
- code_dataset/adaptTacTransfer/.git/objects/38/ee1e8991c685c5b432516ae810032705fd38a0
- code_dataset/adaptTacTransfer/.git/objects/44/
- code_dataset/adaptTacTransfer/.git/objects/44/70db22febe4f22ee3c0288cd36c02206170702
- code_dataset/adaptTacTransfer/.git/objects/46/
- code_dataset/adaptTacTransfer/.git/objects/46/d9c977d478f22211418b7e58c1ed2a87442997
- code_dataset/adaptTacTransfer/.git/objects/48/
- code_dataset/adaptTacTransfer/.git/objects/48/81b216b7e5501e25a9a85186471fc40dd341fe
- code_dataset/adaptTacTransfer/.git/objects/50/
- code_dataset/adaptTacTransfer/.git/objects/50/40273e9b52e3ce4f3c92b7cdd78d7765bedb94
- code_dataset/adaptTacTransfer/.git/objects/58/
- code_dataset/adaptTacTransfer/.git/objects/58/da03a752b8fa7f5cf5beb6baf3a5df2a42c044
- code_dataset/adaptTacTransfer/.git/objects/58/dad1dc800b5fb5aa967f58c669e939c7b06073
- code_dataset/adaptTacTransfer/.git/objects/66/
- code_dataset/adaptTacTransfer/.git/objects/66/80d5e4c2f88069c0a6c36489503a7f4fcd6b08
- code_dataset/adaptTacTransfer/.git/objects/71/
- code_dataset/adaptTacTransfer/.git/objects/71/27336e756f01f7633f5e178500585be9cffccd
- code_dataset/adaptTacTransfer/.git/objects/74/
- code_dataset/adaptTacTransfer/.git/objects/74/ce3d7ea629f72c7ac269ee730a27acc2072702
- code_dataset/adaptTacTransfer/.git/objects/77/
- code_dataset/adaptTacTransfer/.git/objects/77/c85e85b6d757c2dd73dd5c72c4de41d81be953
- code_dataset/adaptTacTransfer/.git/objects/7c/
- code_dataset/adaptTacTransfer/.git/objects/7c/21f09b984aa78c7689feae699bc83a75c70d01
- code_dataset/adaptTacTransfer/.git/objects/7d/
- code_dataset/adaptTacTransfer/.git/objects/7d/10b053da671a570bfdeb4e2bb053675ec2604e
- code_dataset/adaptTacTransfer/.git/objects/98/
- code_dataset/adaptTacTransfer/.git/objects/98/0aa705821b1ab3b476cbb55eb27a4fc6e67f7e
- code_dataset/adaptTacTransfer/.git/objects/9a/
- code_dataset/adaptTacTransfer/.git/objects/9a/5a786daa02301aefcb7fd6df50306e9ed00a4e
- code_dataset/adaptTacTransfer/.git/objects/9a/9577b5d5d60d23a1db6b6c51f32d9366e56fa4
- code_dataset/adaptTacTransfer/.git/objects/a9/
- code_dataset/adaptTacTransfer/.git/objects/a9/0d1ba31f0884c87c10444f08bd05487eb53b3f
- code_dataset/adaptTacTransfer/.git/objects/bb/
- code_dataset/adaptTacTransfer/.git/objects/bb/3c7753901f90602c32e36516f738a10bb8c703
- code_dataset/adaptTacTransfer/.git/objects/be/
- code_dataset/adaptTacTransfer/.git/objects/be/d19404c79faa53925a623b4759944f44828255
- code_dataset/adaptTacTransfer/.git/objects/c0/
- code_dataset/adaptTacTransfer/.git/objects/c0/52bad06a56d50ca6ed13a1ae9f6d34bee31955
- code_dataset/adaptTacTransfer/.git/objects/c7/
- code_dataset/adaptTacTransfer/.git/objects/c7/1413c9ed513a4e6df81ec451674b9ba44ca6ee
- code_dataset/adaptTacTransfer/.git/objects/c9/
- code_dataset/adaptTacTransfer/.git/objects/c9/f1b52eeed3f13646741e26ca540188b4a73c07
- code_dataset/adaptTacTransfer/.git/objects/dd/
- code_dataset/adaptTacTransfer/.git/objects/dd/a79dd282acf9ad80477977a6aea9839f7201d0
- code_dataset/adaptTacTransfer/.git/objects/e9/
- code_dataset/adaptTacTransfer/.git/objects/e9/ff060f171ce82b6bb10580ef996b2b1c10fd7c
- code_dataset/adaptTacTransfer/.git/objects/ea/
- code_dataset/adaptTacTransfer/.git/objects/ea/1e9d892ef37dcc702729c46b2b539b1850c42a
- code_dataset/adaptTacTransfer/.git/objects/info/
- code_dataset/adaptTacTransfer/.git/objects/pack/
- code_dataset/adaptTacTransfer/.git/refs/
- code_dataset/adaptTacTransfer/.git/refs/heads/
- code_dataset/adaptTacTransfer/.git/refs/heads/main
- code_dataset/adaptTacTransfer/.git/refs/remotes/
- code_dataset/adaptTacTransfer/.git/refs/remotes/origin/
- code_dataset/adaptTacTransfer/.git/refs/remotes/origin/main
- code_dataset/adaptTacTransfer/.git/refs/tags/
- code_dataset/adaptTacTransfer/__pycache__/
- code_dataset/adaptTacTransfer/__pycache__/online_supervise_model.cpython-39.pyc
- code_dataset/adaptTacTransfer/__pycache__/OnlineSenHaptExtract.cpython-39.pyc
- code_dataset/adaptTacTransfer/__pycache__/supervise_model.cpython-39.pyc
- code_dataset/adaptTacTransfer/__pycache__/utils.cpython-39.pyc
- code_dataset/adaptTacTransfer/adapt_supervise_dataloader.py
- code_dataset/adaptTacTransfer/adapt_supervise_model.py
- code_dataset/adaptTacTransfer/adapt_supervise_train.py
- code_dataset/adaptTacTransfer/optimize.py
- code_dataset/adaptTacTransfer/optimize_viz.py
- code_dataset/adaptTacTransfer/README.md
- code_dataset/adaptTacTransfer/SenHaptExtract_utils.py
- code_dataset/adaptTacTransfer/supervise_dataloader.py
- code_dataset/adaptTacTransfer/supervise_model.py
- code_dataset/adaptTacTransfer/supervise_train.py
- code_dataset/adaptTacTransfer/utils.py
- code_dataset/exp/
- code_dataset/exp/ckpts/
- code_dataset/exp/ckpts/val_best_adapt_sample.tar
- code_dataset/exp/ckpts/val_best_sample.tar
- code_dataset/exp/data/
- code_dataset/exp/data/test.p
- code_dataset/exp/data/train.p
- code_dataset/exp/data/val.p
- code_dataset/exp/optimize/
- code_dataset/exp/optimize/optimized_sample.p
- code_dataset/exp/predictions/
- code_dataset/exp/predictions/eval_adapt_sample.p
- code_dataset/exp/predictions/eval_sample.p
