# Supplementary material for: Adaptive tactile interaction transfer via digitally embroidered smart gloves
Source: Nat Commun. 2024 Jan 29;15:868. doi: 10.1038/s41467-024-45059-8 (PMC10825181; doi:10.1038/s41467-024-45059-8)
Supplement: Supplementary file 4 — Supplementary Data 1 [file 41467_2024_45059_MOESM4_ESM.zip › code_dataset/adaptTacTransfer/adapt_supervise_dataloader.py]

'''
This code defines the dataloder for the forward model (with adaptation module),
which will be used in online_supervise_train.py, along with oneline_supervise_model.py.
'''

import os
import h5py
import numpy as np
import torch
from torch.utils.data import Dataset
import logging
import pickle


def window_select(data,timestep,window):
    if window == 0:
        return data[:, timestep : timestep + 1]
    max_len = data.shape[1]
    u = min(max_len,timestep+window)
    if u == max_len:
        return (data[:, -window:])
    else:
        return(data[:, timestep:u])


class sample_data(Dataset):
    def __init__(self, path, window, window_z):
        self.path = path
        self.data = pickle.load(open(self.path, "rb"))
        self.window = window
        self.window_z = window_z

    def __len__(self):
        # return self.length
        return self.data[0].shape[1]
        # return 1

    def __getitem__(self, idx):
        act_z = window_select(self.data[0],idx,self.window_z)
        tactile_z = window_select(self.data[1],idx,self.window_z)
        tactile_goal_z = window_select(self.data[2],idx,self.window_z)
        act = window_select(self.data[3],idx,self.window)
        tactile = window_select(self.data[4],idx,self.window)

        return act_z, tactile_z, tactile_goal_z, act, tactile
