# Supplementary material for: Adaptive tactile interaction transfer via digitally embroidered smart gloves
Source: Nat Commun. 2024 Jan 29;15:868. doi: 10.1038/s41467-024-45059-8 (PMC10825181; doi:10.1038/s41467-024-45059-8)
Supplement: Supplementary file 12 — Source Data [file 41467_2024_45059_MOESM12_ESM.xlsx]

## Sheet: fig2
Fig. 2g						Fig. 2h			Fig. 2c
Pressure (N/cm2)	timestep	u1 (kOhm)	u2 (kOhm)	u3 (kOhm)		Timestamp	Resistance		height (mm)	32ave	34ave	36ave	32sd	34sd	36sd	32sim	34sim	36sim
-0.034249	389000	6085.51	6552.43	4120.94		0	7241.57		0	0.00359537	0.00209531	0.0012938	6.09385e-05	5.85483e-05	1.39188e-05	32.2885	21.3174	13.9423
-0.0423855	389100	5833.59	6377.56	4102.78		1	7086.73		1	0.00227504	0.00132873	0.000779492	3.51828e-05	0.000145111	1.39188e-05	19.8052	12.3264	7.86062
-0.0498913	389200	5503.85	6233.37	4088.13		2	7022.17		2	0.00105627	0.000613262	0.000345548	3.51828e-05	3.83289e-05	8.46645e-05	11.0345	6.98167	4.31817
-0.048819	389300	5562.74	6129.46	4068.6		3	7035.92		3	0.000385944	0.000217197	0.000136612	3.51828e-05	2.21292e-05	1.39188e-05	6.6815	4.09242	2.63486
-0.0340598	389400	5295.56	6011.2	3993.38		4	7089.55
-0.0274371	389500	5043.64	5914.76	3972.93		5	7014.12		Fig. 2e
-0.00883032	389600	4891.51	5831.45	3909.15		6	7021.41		x	r0.5	r0.5sd	r0.25	r0.25sd	r0.125	r0.125sd
0.00391057	389700	4989.32	5781.56	3871.61		7	6999.49		255	3.32602	0.1134	4.46002	0.1134	5.06558	0.173221
0.0228958	389800	4805.3	5753.33	3811.34		8	6715.54		200	2.41882	0.1134	3.402	0.173221	4.27178	0.0567
0.0317261	389900	4812.01	5652.47	3783.11		9	6587.14		150	1.51162	0.0654715	2.7216	0.236061	3.5154	0.0801859
0.0387903	390000	4757.39	5562.74	3735.96		10	6501.79		100	0.630504	0.1134	1.9278	0.173221	2.76016	0.1134
0.0360782	390100	4501.34	5503.08	3656.62		11	6398.94		50	0.567	0.0654715	0.869778	0.0654715	1.3608	0.0654715
0.0347536	390200	4239.96	5443.27	3632.81		12	4871.42
0.0418179	390300	4209.9	5392.3	3652.8		13	4635.74
0.0435209	390400	4068.6	5359.19	3526.15		14	4643.29		Fig. 2f
0.0456654	390500	4033.97	5281.52	3531.49		15	4678.68		x	mean-120	sd-120	mean-90	sd-90	mean-60	sd-60	mean-30	sd-30
0.0537388	390600	4001.77	5271.91	3445.28		16	4645.97		125	1.1718	0.0654715	1.5876	0.2268	1.5498	0.173221	1.89	0.173221
0.0679934	390700	4125.98	5207.52	3381.96		17	5705.21		100	1.7766	0.0654715	2.1924	0.0654715	2.3436	0.0654715	2.3058	0.236061
0.0732916	390800	4110.26	5134.43	3325.35		18	5559.18		83.3333	1.9278	0.1134	2.5704	0.0654715	2.835	0.1134	2.9484	0.1134
0.0753731	390900	3899.99	5106.96	3303.83		19	5422.72		50	2.9862	0.0654715	4.0824	0.1134	4.4982	0.0654715	4.9896	0.1134
0.0812389	391000	3908.84	5026.09	3279.72		20	5387.76		25	3.5154	0.1134	5.08599	0.07371	4.90688	0.036855	6.1425	0.112594
0.0846449	391100	3827.67	4960.63	3259.58		21	5356.55		12.5	3.0618	0.1134	4.43489	0.0212782	5.47911	0.0425565	7.00245	0.14742
0.095872	391200	3664.4	4897.31	3251.8		22	5344.57		5	2.3058	0.173221	3.14496	0.15344	3.80835	0.112594	7.46928	0.112594
0.111199	391300	3524.02	4854.13	3256.23		23	5324.04		2.5	2.2113	0.0801859	2.63513	0.0260604	3.2801	0.156363	4.0172	0.0521208
0.141159	391400	3331.45	4792.63	3237.46		24	5311.9		1	2.0979	0.0801859	2.69042	0.0521208	3.05897	0.0521208	2.91155	0.0521208
0.157558	391500	3206.48	4657.14	3184.2		25	5304.46
0.161153	391600	3110.96	4590.3	3150.18		26	5300.44
0.157495	391700	3057.1	4528.35	3105.62		27	5289.55
0.155918	391800	3040.77	4453.43	3123.93		28	5280.86
0.166704	391900	2962.95	4322.81	3084.72		29	5284.98
0.174146	392000	2917.48	4248.2	3068.08		30	5283.09
0.18777	392100	2878.42	4198.3	3014.22		31	5272.1
0.198304	392200	2854.61	4199.98	2967.99		32	5253.54
0.220758	392300	2801.97	4105.83	2975.46		33	5249.33
0.230345	392400	2772.52	4042.21	2963.87		34	5247.84
0.230661	392500	2732.39	4004.97	2941.13		35	5246.31
0.235454	392600	2676.09	3927.92	2900.09		36	5237.13
0.268316	392700	2672.73	3919.98	2892.3		37	5235.79
0.301366	392800	2640.84	3895.87	2890.32		38	5236.62
0.323568	392900	2619.32	3842.01	2865.75		39	5232.55
0.326911	393000	2603.45	3824.01	2829.9		40	5230.18
0.327605	393100	2570.8	3737.64	2782.59		41	5232.38
0.324893	393200	2532.81	3640.29	2757.87		42	5223.26
0.334984	393300	2451.02	3606.57	2741.55		43	5222.02
0.348861	393400	2433.78	3577.88	2719.12		44	5216.47
0.356429	393500	2401.12	3527.07	2699.43		45	5214.96
0.366458	393600	2380.07	3498.84	2690.28		46	5204.72
0.374595	393700	2330.17	3446.35	2661.13		47	5198.45
0.407645	393800	2318.73	3433.38	2688.9		48	5195.34
0.425243	393900	2301.03	3391.11	2653.35		49	5199.22
0.442336	394000	2250.82	3364.56	2607.57		50	5195.86
0.450725	394100	2237.85	3322.91	2551.12		51	5198.16
0.451923	394200	2212.68	3281.4	2515.56		52	5196.78
0.473179	394300	2210.08	3217.01	2476.5		53	5185.36
0.498724	394400	2171.63	3195.8	2422.79		54	5178.03
0.520673	394500	2148.9	3187.41	2395.63		55	5175.42
0.527548	394600	2117	3121.19	2352.29		56	5173.25
0.532657	394700	2093.66	3083.34	2307.74		57	5172.27
0.555049	394800	2074.89	3049.62	2283.63		58	5169.63
0.576683	394900	2054.29	3017.27	2267		59	5163.98
0.595731	395000	2014.92	2997.59	2249.76		60	5165.38
0.609229	395100	1985.78	2985.23	2202.3		61	5164.09
0.630169	395200	1967.16	2949.68	2154.69		62	5156.04
0.64701	395300	1942.75	2877.66	2128.6		63	5151.66
0.654263	395400	1930.24	2822.72	2098.08		64	5156.62
0.669212	395500	1922.91	2800.29	2052.61		65	5158.28
0.700244	395600	1915.44	2720.49	2029.42		66	5153.82
0.735124	395700	1907.96	2667.24	2010.04		67	5155.23
0.774356	395800	1890.41	2634.74	1991.12		68	5140.15
0.786844	395900	1880.65	2624.21	1984.71		69	5139.27
0.798198	396000	1876.22	2597.66	1932.37		70	5141.3
0.8163	396100	1855.16	2542.27	1925.51		71	5150.93
0.823112	396200	1852.87	2538.91	1908.72		72	5161.22
0.825193	396300	1837.01	2492.37	1897.43		73	5165.98
0.837934	396400	1825.41	2457.43	1899.57		74	5156.16
0.876031	396500	1799.77	2443.24	1885.68		75	5150.83
0.896656	396600	1779.79	2378.39	1872.86		76	5144.27
0.915515	396700	1768.34	2343.44	1851.81		77	5137.4
0.926805	396800	1754.15	2314.61	1830.6		78	5140.1
0.963198	396900	1733.25	2279.21	1808.62		79	5136.27
0.9854	397000	1717.99	2247.77	1788.33		80	5138.82
1.00148	397100	1701.35	2202.3	1761.93		81	5137.76
1.00369	397200	1694.03	2173.31	1755.52		82	5136.37
1.0182	397300	1698	2146.61	1753.08		83	5137.33
1.04387	397400	1689.61	2133.94	1730.5		84	5140.4
1.07831	397500	1675.11	2119.14	1708.53		85	5143.82
1.11167	397600	1664.28	2098.39	1691.59		86	5146
1.13205	397700	1647.03	2073.21	1680.76		87	5136.12
1.16579	397800	1635.13	2041.63	1674.35		88	5124.03
1.20263	397900	1623.69	2028.81	1662.9		89	5121.53
1.23782	398000	1610.11	2013.09	1640.93		90	5111.2
1.25491	398100	1597.9	1988.07	1630.1		91	5125.71
1.27447	398200	1583.71	1974.64	1619.87		92	5129.03
1.30607	398300	1571.96	1952.97	1611.48		93	5131.34
1.33325	398400	1556.09	1954.96	1600.65		94	5127.86
1.36031	398500	1543.58	1937.41	1598.97		95	5116.99
1.39298	398600	1532.44	1918.79	1589.51		96	5112.57
1.43833	398700	1528.93	1887.66	1585.39		97	5112.48
1.47649	398800	1513.82	1864.01	1570.59		98	5108.51
1.50317	398900	1492.16	1853.94	1555.33		99	5115.58
1.51579	399000	1482.39	1822.81	1532.75		100	5112.07
1.54045	399100	1472.17	1803.89	1525.88		101	5111.18
1.56757	399200	1463.01	1768.95	1513.06		102	5108.69
1.60907	399300	1447.14	1755.83	1502.99		103	5119.56
1.64559	399400	1430.66	1741.64	1495.21		104	5117.23
1.66004	399500	1428.53	1709.14	1475.22		105	5126.65
1.66874	399600	1423.49	1683.2	1467.44		106	5124.61
1.69019	399700	1410.37	1684.57	1452.64		107	5114.72
1.72185	399800	1400.6	1653.75	1442.41		108	5114.08
1.75969	399900	1398.77	1629.79	1427.61		109	5108.75
1.77767	400000	1389.01	1602.33	1427.92		110	5111.22
1.807	400100	1383.97	1583.71	1418.46		111	5113.38
1.83715	400200	1375.58	1566.93	1396.48		112	5124.22
1.89618	400300	1367.34	1546.63	1383.97		113	5123.14
1.93403	400400	1359.56	1533.05	1371.77		114	5117.07
1.95516	400500	1345.83	1514.43	1353.61		115	5119.04
1.98133	400600	1340.03	1510.47	1347.05		116	5118.72
2.0217	400700	1329.8	1490.17	1340.64		117	5120.9
2.07601	400800	1328.89	1477.2	1335.91		118	5125.53
2.11959	400900	1318.05	1459.35	1325.53		119	5131.25
2.16999	401000	1307.83	1448.82	1319.12		120	5133.35
2.21187	401100	1302.19	1430.21	1311.34		121	5132.88
2.25224	401200	1295.32	1412.05	1306.61		122	5133.16
2.28825	401300	1292.72	1391.75	1295.01		123	5125.1
2.34224	401400	1289.98	1376.8	1287.99		124	5123.43
2.38311	401500	1284.94	1358.34	1285.25		125	5122.69
2.41295	401600	1277.77	1348.11	1269.68		126	5124.41
2.45899	401700	1269.38	1339.72	1249.08		127	5119.59
2.50762	401800	1259.61	1328.58	1243.29		128	5112.82
2.55985	401900	1259.16	1313.63	1227.42		129	5105.61
2.60652	402000	1252.14	1309.97	1212.92		130	5114.48
2.66713	402100	1255.19	1300.51	1204.83		131	5098.56
2.71841	402200	1249.08	1291.96	1192.63		132	5095.65
2.77209	402300	1241	1285.25	1186.83		133	5088.41
2.81132	402400	1237.95	1276.09	1179.81		134	5098.13
2.85068	402500	1238.25	1271.36	1164.86		135	5083.13
2.89565	402600	1234.59	1257.17	1162.26		136	5089.67
2.94346	402700	1229.4	1244.05	1151.43		137	5081.23
3.00174	402800	1227.42	1229.1	1134.49		138	5092.94
3.06898	402900	1222.38	1226.5	1120		139	5085.15
3.14511	403000	1216.89	1217.65	1114.5		140	5077.58
3.19809	403100	1208.19	1211.55	1110.08		141	5073.3
3.24211	403200	1200.71	1200.1	1108.86		142	5065.76
3.2799	403300	1191.56	1198.43	1102.29		143	5056.88
3.33824	403400	1186.22	1194.92	1094.97		144	5054.5
3.3986	403500	1183.78	1186.83	1083.07		145	5057.55
3.47328	403600	1184.54	1183.78	1077.27		146	5050.06
3.54266	403700	1177.67	1172.64	1073.3		147	5051.74
3.61614	403800	1174.32	1172.33	1066.13		148	5049.48
3.67556	403900	1169.28	1165.31	1067.2		149	5057.03
3.72993	404000	1164.55	1158.75	1061.1		150	5062.24
3.78562	404100	1161.19	1149.75	1053.62		151	5084.48
3.86257	404200	1159.52	1143.95	1045.84		152	5085.68
3.93265	404300	1152.34	1139.22	1038.82		153	5088.59
3.99944	404400	1145.63	1129.46	1033.02		154	4882.43
4.05734	404500	1135.56	1123.66	1034.39		155	4611.77
4.13025	404600	1132.51	1125.03	1030.27		156	4447.31
4.19213	404700	1128.69	1123.05	1027.37		157	4133.81
4.25703	404800	1121.22	1119.54	1019.9		158	4070.6
4.32761	404900	1113.59	1112.52	1019.59		159	3569.83
4.41043	405000	1108.09	1109.77	1013.18		160	3374.23
4.49602	405100	1098.33	1103.67	1008.76		161	3014.3
4.5789	405200	1092.83	1102.75	1008.3		162	2779.14
4.66089	405300	1083.37	1098.94	1004.94		163	2533.26
4.75058	405400	1079.1	1102.75	999.908		164	2278.6
4.83964	405500	1073.91	1101.99	999.908		165	2066.6
4.92	405600	1072.54	1103.06	996.552		166	1865.81
4.99626	405700	1063.84	1098.02	987.396		167	1733.8
5.08273	405800	1062.16	1094.51	987.091		168	1633.46
5.17412	405900	1057.74	1093.6	987.701		169	1563.31
5.26432	406000	1056.67	1093.29	984.802		170	1465.85
5.36347	406100	1053.31	1092.83	981.75		171	1402.97
5.4637	406200	1053.01	1093.9	978.699		172	1296.16
5.5373	406300	1053.31	1092.83	979.309		173	1172.35
5.54418	406400	1054.69	1092.22	980.072		174	1040.68
5.48779	406500	1059.11	1095.28	986.786		175	946.864
5.42131	406600	1062.16	1098.33	995.178		176	855.357
5.37747	406700	1066.89	1103.06	1004.64		177	773.996
5.34594	406800	1070.86	1109.16	1012.42		178	706.299
5.29403	406900	1078.64	1114.81	1017.46		179	650.206
5.2003	407000	1085.82	1120.3	1023.86		180	611.49
5.04476	407100	1091.92	1126.71	1033.02		181	684.201
4.86014	407200	1101.38	1137.24	1038.82		182	817.948
4.67912	407300	1104.74	1151.43	1051.33		183	971.766
4.51576	407400	1106.41	1163.18	1063.84		184	1147.15
4.34874	407500	1112.82	1172.94	1080.78		185	1290.99
4.21433	407600	1120.91	1186.83	1091.16		186	1429.68
4.08919	407700	1133.12	1195.37	1103.97		187	1629.75
3.97358	407800	1141.97	1204.53	1122.28		188	1891.28
3.85923	407900	1158.14	1217.65	1128.69		189	2216.99
3.74708	408000	1170.96	1235.96	1140.59		190	2566.95
3.64888	408100	1187.29	1246.34	1155.4		191	2909.66
3.53263	408200	1196.75	1255.8	1167.91		192	3287.6
3.43827	408300	1212.16	1267.7	1188.96		193	3758.67
3.33035	408400	1222.69	1282.2	1187.59		194	4097.96
3.24388	408500	1227.72	1297.45	1207.89		195	4631.09
3.16661	408600	1234.13	1313.63	1220.4		196	4987.76
3.10329	408700	1244.66	1338.65	1237.18		197	5138.82
3.0148	408800	1260.99	1353.61	1248.78		198	5751.97
2.91552	408900	1264.65	1364.75	1268.01		199	6135.37
2.81132	409000	1277.77	1375.58	1281.13		200	6397.11
2.735	409100	1282.96	1387.63	1305.54		201	6762.91
2.67546	409200	1287.69	1406.25	1321.72		202	7617.83
2.62153	409300	1296.69	1432.65	1328.89		203	8097
2.55543	409400	1307.22	1450.2	1338.96		204	7714.9
2.49267	409500	1318.05	1457.06	1345.06		205	8169.96
2.42821	409600	1322.17	1478.58	1356.2		206	9309.85
2.36665	409700	1330.87	1500.55	1368.41		207	8595.5
2.30919	409800	1336.36	1525.57	1385.65		208	8285.79
2.25293	409900	1341.4	1548.31	1401.82		209	8193.38
2.19023	410000	1355.29	1569.98	1418.76		210	6729.14
2.1358	410100	1364.75	1589.51	1433.72		211	5821
2.08692	410200	1367.8	1603.09	1453.25		212	5060.43
2.04971	410300	1378.63	1623.38	1482.7		213	4996.52
1.99426	410400	1386.26	1643.68	1487.12		214	4405.45
1.93649	410500	1394.5	1662.9	1495.51		215	3976.12
1.87083	410600	1399.84	1667.63	1519.47		216	3655.39
1.80933	410700	1407.62	1689.61	1534.73		217	3261.36
1.74985	410800	1420.44	1722.11	1546.17		218	2969.29
1.71403	410900	1430.66	1730.8	1570.28		219	2654.79
1.68987	411000	1439.36	1755.22	1590.12		220	2313.53
1.67328	411100	1447.45	1773.68	1602.63		221	2112.98
1.63714	411200	1457.67	1794.43	1619.57		222	1884.76
1.5933	411300	1470.18	1821.44	1638.49		223	1693.83
1.54524	411400	1485.44	1849.82	1647.03		224	1503.39
1.50431	411500	1492.46	1858.22	1665.65		225	1393.78
1.46558	411600	1504.97	1874.54	1692.35		226	1234.76
1.43713	411700	1516.88	1909.33	1732.18		227	1055.84
1.3933	411800	1535.03	1929.93	1749.11		228	938.187
1.35508	411900	1541.44	1941.07	1782.84		229	863.826
1.3236	412000	1555.33	1963.04	1797.03		230	770.244
1.28588	412100	1569.98	1989.14	1812.29		231	682.673
1.26084	412200	1594.85	2033.54	1809.54		232	626.298
1.22003	412300	1603.09	2062.99	1825.41		233	585.047
1.1984	412400	1613.16	2083.74	1826.48		234	635.558
1.16592	412500	1633.76	2109.53	1849.21		235	755.755
1.12908	412600	1654.05	2124.79	1846.16		236	891.458
1.09559	412700	1659.85	2141.42	1871.19		237	1046.41
1.06632	412800	1682.43	2163.24	1883.24		238	1263.75
1.06203	412900	1703.8	2175.14	1893.46		239	1447.6
1.05119	413000	1715.24	2233.73	1938.32		240	1644.67
1.02331	413100	1739.96	2247.77	1952.21		241	1939.54
0.986031	413200	1764.98	2272.49	1980.59		242	2254.96
0.955251	413300	1785.89	2349.55	2009.12		243	2638.21
0.935888	413400	1810.61	2408.91	2056.58		244	3085.26
0.903152	413500	1835.33	2433.32	2061		245	3666.19
0.870354	413600	1848.45	2468.72	2099		246	3966.77
0.852189	413700	1889.34	2493.74	2128.3		247	4229.66
0.842475	413800	1909.33	2514.8	2160.19		248	4629.16
0.833077	413900	1932.37	2577.97	2163.24		249	4916.37
0.811443	414000	1973.88	2589.11	2222.9		250	5333.54
0.783691	414100	2011.41	2636.41	2260.89		251	5754.69
0.748306	414200	2019.96	2676.7	2303.31		252	5903.72
0.724906	414300	2038.27	2746.28	2358.09		253	7073.82
0.706047	414400	2055.21	2778.63	2357.64		254	7365.82
0.696334	414500	2082.37	2863.16	2383.12		255	7432.03
0.677601	414600	2104.8	2941.89	2421.57		256	7146.62
0.658616	414700	2131.96	2978.21	2460.94		257	6778.97
0.637612	414800	2166.6	3000.95	2514.5		258	6643.87
0.625502	414900	2189.94	3013.92	2502.59		259	6408.25
0.608913	415000	2256.16	3047.33	2565.16		260	6397.84
0.590307	415100	2294.16	3100.74	2582.7		261	6266.41
0.56451	415200	2290.8	3170.62	2604.52		262	6269.57
0.539595	415300	2326.51	3233.64	2659.45		263	6182.96
0.523133	415400	2379.76	3280.64	2703.55		264	6219.46
0.512095	415500	2418.06	3337.55	2754.82		265	2294.85
0.483775	415600	2404.48	3355.71	2798.31		266	1167.33
0.460816	415700	2456.05	3348.85	2813.57		267	1149.26
0.440065	415800	2493.44	3367.61	2815.55		268	1395.11
0.432496	415900	2521.97	3403.78	2853.24		269	4792.54
0.433821	416000	2540.28	3465.73	2951.35		270	4553.17
0.425874	416100	2580.72	3501.59	3006.74		271	4445.61
0.396797	416200	2609.86	3519.9	3000.64		272	4434.63
0.374405	416300	2621.15	3574.07	3033.29		273	4391.25
0.36034	416400	2671.66	3619.84	3078.92		274	4344.55
0.350122	416500	2719.12	3653.87	3112.03		275	4349.49
0.328236	416600	2742.61	3707.73	3151.86		276	4352.08
0.308998	416700	2774.51	3756.87	3159.33		277	4327.18
0.302754	416800	2913.97	3807.22	3186.95		278	4266.03
0.292536	416900	2924.5	3894.81	3246.61		279	4099.82
0.289445	417000	2993.77	3891.75	3265.38		280	4117.99
0.286985	417100	3014.83	3982.09	3306.27		281	4097.71
0.279921	417200	3125.31	4025.73	3348.24		282	4067.81
0.262639	417300	3155.36	4064.18	3374.48		283	4062.01
0.247312	417400	3329.77	4181.82	3405.46		284	4076.28
0.234382	417500	3444.67	4245.45	3403.02		285	4062.77
0.200385	417600	3478.7	4296.42	3452.45		286	4052.39
0.172254	417700	3604.43	4361.11	3479		287	4040.28
0.155161	417800	3585.36	4345.7	3533.63		288	4029.88
0.148602	417900	3778.23	4418.18	3530.88		289	4018.74
0.146079	418000	3903.66	4534.3	3554.08		290	4026.68
0.14425	418100	4026.49	4599.91	3591.46		291	4025.86
0.12804	418200	3992.31	4661.87	3588.71		292	4015.09
0.111956	418300	4072.72	4711.15	3609.92		293	3994.99
0.104198	418400	4202.27	4894.26	3620.45		294	3932.55
0.110316	418500	4345.7	4897.61	3663.48		295	3918.29
0.108424	418600	4382.02	4990.39	3735.35		296	3915.75
0.105396	418700	4369.35	5121.15	3791.96		297	3932.46
0.0882401	418800	4406.89	5159	3809.36		298	3923.05
0.0708948	418900	4643.1	5187.84	3829.04		299	3924.64
0.0536126	419000	4698.79	5225.37	3884.28		300	3914.1
0.0460438	419100	4738.92	5257.11	3934.02		301	3912.82
0.0468638	419200	4808.04	5332.49	4002.84		302	3911.71
0.0326722	419300	4816.13	5350.34	3968.81		303	3908.86
0.0161469	419400	4812.01	5398.86	4006.35		304	3898.6
0.00813651	419500	5139.62	5446.62	4086.76		305	3895.57
0.0113533	419600	5085.91	5483.86	4236.6		306	3897.75
0.00901954	419700	5028.84	5664.98	4321.14		307	3897.15
0.00756884	419800	5324.86	5713.5	4354.55		308	3895.51
0.0102179	419900	5198.52	5887.3	4457.24		309	3901.15
0.00920876	420000	5270.84	5952.3	4514.47		310	3921.13
-0.00195528	420100	5696.26	6008.45	4470.21		311	4012.23
-0.0127409	420200	5699.01	6127.62	4567.41		312	3977.86
-0.0283832	420300	5833.89	6166.08	4620.51		313	3971.75
-0.0443408	420400	5991.21	6200.87	4738.16		314	3974.94
-0.0650921	420500	6123.5	6297	4649.51		315	3916.37
-0.077013	420600	6029.82	6437.99	4752.2		316	3575.58
-0.0788421	420700	5959.47	6581.73	4781.95		317	3268.44
-0.072724	420800	6161.96	6620.18	4837.34		318	2925.55
-0.0645244	420900	6383.36	6696.78	4895.63		319	2587.22
-0.0810497	421000	6597.6	6825.1	4902.34		320	2278.59
-0.100539	421100	6827.85	6921.39	4927.06		321	2013.62
-0.120471	421200	6849.21	7034.15	4993.13		322	1804.73
-0.11246	421300	6832.28	7025.15	5101.47		323	1532.94
-0.111262	421400	6911.77	7138.82	5157.93		324	1343.16
-0.103189	421500	6919.71	7310.18	5176.54		325	1216.01
-0.100666	421600	7012.33	7387.54	5248.41		326	1051.92
-0.0954936	421700	7092.13	7718.51	5351.41		327	946.826
-0.108108	421800	7121.89	7753.91	5589.14		328	847.353
-0.101738	421900	7339.94	7697.75	5647.43		329	756.229
-0.0944213	422000	7345.73	8160.86	5759.58		330	678.574
-0.0927814	422100	7330.32	8262.18	5738.22		331	623.532
-0.101738	422200	7345.43	8507.84	5818.02		332	586.269
-0.103441	422300	7430.11	8468.32	5839.39		333	603.991
-0.10773	422400	7347.26	8356.17	5869.75		334	722.61
-0.112208	422500	7515.26	8595.89	5847.63		335	847.369
-0.116308	422600	7489.93	8411.1	5905.15		336	1031.83
-0.0977642	422700	7677.15	8698.58	5978.55		337	1231.3
-0.0866002	422800	7685.85	9084.17	6059.88		338	1412.58
-0.0858433	422900	7583.62	9355.47	6248.93		339	1615.45
-0.096692	423000	7608.8	9441.83	7166.44		340	1941.46
-0.110947	423100	7582.86	9579.47	7201.39		341	2245.58
-0.120092	423200	7539.52	9571.38	7410.74		342	2597.11
-0.120408	423300	7549.9	9602.81	7509.61		343	2953
-0.122489	423400	7507.63	9402.92	7216.95		344	3391.97
-0.128103	423500	7558.29	9333.5	7192.08		345	3960.45
-0.143934	423600	7514.8	9214.32	7139.13		346	4250.64
-0.162099	423700	7506.1	9154.05	7095.34		347	4473.74
-0.162036	423800	7472.69	9102.63	7098.39		348	4778.25
-0.144817	423900	7483.98	9076.39	7215.88		349	5164.72
-0.127535	424000	7388.31	8893.59	6241.76		350	5159.84
-0.122489	424100	7355.19	8894.96	5661.77		351	4623.94
-0.117948	424200	7242.43	8640.75	5319.06		352	3656.86
-0.114163	424300	7219.7	8490.45	5079.8		353	3293.23
-0.112082	424400	7167.21	8145.29	4994.05		354	3005.64
-0.125643	424500	7164.76	7876.74	4766.24		355	2684.77
-0.144691	424600	7149.51	7748.41	4640.96		356	2233.97
-0.144691	424700	7148.13	7681.43	4618.38		357	1962.07
-0.140402	424800	7082.52	7234.5	4548.34		358	1593.85
-0.124066	424900	6995.7	6850.59	4490.05		359	1373.53
-0.130121	425000	6929.02	6652.53	4435.42		360	1196.53
-0.123498	425100	6407.62	6553.34	4334.72		361	1069.35
-0.12804	425200	6337.74	6407.17	4246.22		362	956.035
-0.10527	425300	6178.13	6282.2	4159.85		363	844.571
-0.0879247	425400	5690.77	6211.7	4128.11		364	757.941
-0.0812389	425500	5691.38	6130.83	4089.36		365	685.857
-0.0747423	425600	5460.05	5975.34	4071.66		366	623.034
-0.0678042	425700	5370.33	5906.52	4022.06		367	584.609
-0.0618753	425800	5119.63	5821.84	3976.59		368	588.215
-0.0507743	425900	5031.59	5649.11	3917.69		369	705.308
-0.0396103	426000	4685.21	5526.58	3866.88		370	831.389
-0.0262387	426100	4625.55	5448.46	3846.44		371	1008.36
-0.0158315	426200	4543.76	5460.82	3778.23		372	1152.58
-0.000126147	426300	4539.34	5403.59	3752.75		373	1355.05
0.0156423	426400	4551.39	5372.31	3719.02		374	1578.66
0.0229588	426500	4451.45	5300.45	3663.48		375	1880.31
0.0276263	426600	4186.25	5259.09	3577.88		376	2238.01
0.0294554	426700	4228.36	5215.76	3441.62		377	2563.63
0.0334291	426800	3985.75	5170.59	3372.34		378	2953.3
0.0340598	426900	3893.13	5104.83	3317.87		379	3419.15
0.0414394	427000	3799.44	5110.78	3279.72		380	3815.03
0.062506	427100	3691.41	4984.59	3252.72		381	4154.28
0.0852756	427200	3699.49	4920.2	3220.37		382	4323.8
0.0966289	427300	3465.42	4793.24	3216.71		383	4887.48
0.10199	427400	3317.87	4701.23	3225.56		384	5219.77
0.118452	427500	3252.72	4591.37	3194.89		385	5266.1
0.128544	427600	3175.81	4547.27	3181.92		386	4735.64
0.134599	427700	3069.46	4481.2	3179.17		387	3861.94
0.137879	427800	3020.32	4386.14	3143.77		388	3381.81
0.162036	427900	3003.23	4291.99	3129.73		389	3337.93
0.177552	428000	2951.05	4247.89	3096.62		390	2788.93
0.193952	428100	2920.84	4176.64	3028.87		391	2394.24
0.192186	428200	2826.39	4122.31	2992.4		392	2022.65
0.201079	428300	2798	4052.12	2949.98		393	1702.11
0.201016	428400	2771.45	3981.32	2963.26		394	1404.55
0.217352	428500	2745.67	3942.57	2920.07		395	1233.79
0.240626	428600	2683.56	3861.08	2850.95		396	1050.18
0.274749	428700	2663.12	3775.48	2833.25		397	942.334
0.292473	428800	2634.28	3706.67	2823.79		398	830.529
0.302817	428900	2602.39	3649.14	2821.96		399	740.147
0.305655	429000	2575.99	3642.27	2792.82		400	661.294
0.31581	429100	2526.7	3590.55	2794.95		401	604.791
0.340409	429200	2465.36	3567.35	2771.76		402	568.686
0.354348	429300	2419.43	3477.63	2754.52		403	601.497
0.361728	429400	2388.31	3425.6	2728.42		404	710.191
0.36608	429500	2336.58	3421.17	2711.03		405	832.153
0.370053	429600	2306.06	3331.45	2636.72		406	994.862
0.368035	429700	2288.06	3300.17	2615.66		407	1144.62
0.39112	429800	2255.86	3265.08	2589.57		408	1349.34
0.410925	429900	2259.52	3225.86	2564.7		409	1572.19
0.431487	430000	2228.09	3182.83	2479.25		410	1856.81
0.448517	430100	2204.28	3183.29	2458.8		411	2200.13
0.476459	430200	2163.54	3106.23	2406.62		412	2573.51
0.50131	430300	2142.49	3067.32	2386.93		413	3107.55
0.50194	430400	2124.48	3033.29	2368.93		414	3561.59
0.508816	430500	2090.61	2989.65	2306.82		415	3930.53
0.521115	430600	2058.26	2944.18	2282.71		416	4344.3
0.547921	430700	2033.23	2875.06	2273.1		417	4671.7
0.57744	430800	2024.38	2850.95	2231.14		418	5006.58
0.603426	430900	1990.51	2817.23	2179.41		419	5367.95
0.635594	431000	1971.89	2782.59	2113.34		420	5265.44
0.647073	431100	1959.99	2718.2	2079.01		421	4516.98
0.655462	431200	1936.65	2670.59	2046.05		422	3650.38
0.654137	431300	1914.37	2666.63	2008.82		423	3449.28
0.67615	431400	1899.11	2623.14	2006.07		424	3000.22
0.699866	431500	1876.53	2612.92	1967.77		425	2624.12
0.72951	431600	1863.71	2527.01	1958.62		426	2248.08
0.753794	431700	1854.55	2495.88	1954.96		427	1970.19
0.764327	431800	1833.19	2433.01	1927.95		428	1579.93
0.775365	431900	1818.39	2388.92	1921.84		429	1345.34
0.806334	432000	1797.03	2384.49	1921.84		430	1190.53
0.844935	432100	1777.8	2335.36	1888.73		431	1022.32
0.861461	432200	1761.93	2292.18	1856.99		432	911.477
0.869786	432300	1754.46	2276.92	1835.63		433	807.041
0.888204	432400	1730.19	2256.93	1800.54		434	719.441
0.916713	432500	1715.24	2221.53	1783.91		435	640.008
0.942763	432600	1702.12	2199.86	1772		436	591.397
0.960865	432700	1690.98	2165.83	1753.08		437	563.668
0.976885	432800	1670.68	2161.56	1730.19		438	613.949
0.998141	432900	1647.95	2131.65	1721.04		439	728.807
1.03491	433000	1643.98	2105.87	1704.1		440	893.054
1.06601	433100	1622.01	2089.23	1700.44		441	1030.11
1.0949	433200	1609.8	2062.07	1675.11		442	1261.75
1.11527	433300	1598.36	2042.08	1662.14		443	1460.75
1.14119	433400	1580.05	2008.36	1646.27		444	1714.34
1.175	433500	1563.11	1995.54	1639.25		445	2034.03
1.21997	433600	1558.38	1969.91	1632.84		446	2365.31
1.26009	433700	1541.44	1950.53	1626.43		447	2761.03
1.28538	433800	1531.98	1927.64	1609.5		448	3220.28
1.30386	433900	1520.84	1887.97	1598.36		449	3580.72
1.33149	434000	1511.38	1859.89	1593.93		450	3906
1.36214	434100	1494.9	1849.52	1581.12		451	4454.02
1.40478	434200	1482.39	1828.92	1570.28		452	4654.56
1.42818	434300	1467.44	1803.13	1555.63		453	4896.23
1.46236	434400	1463.01	1773.38	1539.46		454	5460.56
1.48141	434500	1454.62	1756.13	1523.28		455	4865.55
1.50525	434600	1442.11	1737.98	1514.13		456	4196.17
1.52834	434700	1429.29	1719.06	1493.53		457	3569.97
1.56549	434800	1417.08	1702.12	1481.63		458	3348.43
1.60649	434900	1406.56	1681.82	1462.1		459	2909.34
1.64799	435000	1395.87	1655.73	1451.57		460	2548.61
1.67833	435100	1391.45	1627.04	1442.11		461	2150.73
1.70886	435200	1386.26	1596.22	1434.63		462	1841.04
1.74146	435300	1379.55	1570.59	1417.39		463	1490.04
1.77805	435400	1369.78	1560.36	1409.3		464	1299.5
1.81255	435500	1357.88	1537.48	1396.18		465	1160.09
1.84598	435600	1354.83	1524.96	1387.33		466	1009.99
1.89057	435700	1346.44	1506.35	1381.23		467	907.311
1.94078	435800	1335.91	1488.49	1373.44		468	806.361
1.98966	435900	1327.82	1475.98	1357.57		469	714.062
2.02662	436000	1320.04	1460.72	1350.1		470	636.374
2.068	436100	1313.63	1449.89	1341.09		471	581.994
2.10073	436200	1306.61	1429.29	1329.8		472	553.359
2.14331	436300	1303.1	1414.34	1316.38		473	620.579
2.18084	436400	1299.13	1401.82	1308.9		474	747.831
2.22064	436500	1290.59	1381.99	1300.81		475	907.773
2.27658	436600	1283.26	1360.32	1284.94		476	1051.32
2.3196	436700	1275.18	1345.06	1274.11		477	1252.68
2.36318	436800	1269.68	1338.04	1264.34		478	1466.12
2.38791	436900	1266.63	1326.9	1259.92		479	1742.92
2.42909	437000	1261.6	1314.7	1242.98		480	2038.44
2.474	437100	1253.51	1305.85	1234.59		481	2335.72
2.53386	437200	1251.07	1299.74	1223.45		482	2712.13
2.57908	437300	1242.68	1296.08	1211.85		483	3098.98
2.63339	437400	1232.15	1284.94	1190.64		484	3478.96
2.69173	437500	1231.23	1272.43	1178.44		485	4035.59
2.74875	437600	1225.43	1262.97	1174.32		486	4480.39
2.80949	437700	1220.7	1247.71	1170.35		487	4573.43
2.86601	437800	1219.33	1235.2	1161.8		488	4832.42
2.94125	437900	1215.21	1225.74	1148.99		489	5263.53
3.01019	438000	1208.8	1212.92	1137.24		490	4867.45
3.06362	438100	1201.78	1203.16	1128.39		491	4279.14
3.11344	438200	1197.97	1195.98	1116.49		492	3570.41
3.17608	438300	1184.84	1190.64	1106.11		493	3283.55
3.23587	438400	1180.11	1181.49	1103.67		494	2975.02
3.291	438500	1177.37	1178.13	1095.89		495	2582.05
3.34713	438600	1173.71	1175.99	1091.92		496	2155.7
3.3957	438700	1170.96	1170.65	1085.51		497	1823.99
3.45537	438800	1166.53	1162.57	1073		498	1478.27
3.51648	438900	1158.75	1158.75	1071.62		499	1281.82
3.58372	439000	1154.02	1146.7	1067.5		500	1145.18
3.65089	439100	1149.75	1137.24	1058.35		501	992.264
3.71983	439200	1139.53	1134.19	1053.31		502	879.302
3.80196	439300	1139.22	1131.74	1047.97		503	792.668
3.87191	439400	1125.34	1122.59	1041.11		504	706.707
3.9387	439500	1125.64	1115.88	1032.71		505	632.307
4.0065	439600	1117.86	1113.89	1027.98		506	575.185
4.08144	439700	1111.15	1114.5	1025.54		507	547.307
4.15511	439800	1101.38	1108.86	1024.63		508	620.618
4.22941	439900	1098.02	1104.74	1016.08		509	737.262
4.30213	440000	1098.02	1103.06	1011.05		510	893.77
4.38123	440100	1089.48	1104.43	1011.81		511	1041.44
4.45471	440200	1075.29	1101.38	1008.3		512	1258.34
4.52831	440300	1074.68	1101.07	998.23		513	1492.14
4.61491	440400	1068.57	1099.7	998.535		514	1733.41
4.70877	440500	1063.54	1098.33	998.535		515	2044.69
4.79846	440600	1057.13	1099.24	993.195		516	2398.99
4.87869	440700	1053.31	1095.28	989.532		517	2786.84
4.95091	440800	1049.35	1089.78	986.481		518	3138.38
5.04224	440900	1047.97	1087.8	983.734		519	3563.01
5.14707	441000	1043.55	1087.19	981.293		520	4050.47
5.24874	441100	1042.48	1085.82	981.293		521	4408.52
5.33364	441200	1043.55	1085.51	979.614		522	4519.11
5.42024	441300	1040.19	1084.14	980.072		523	4854.04
5.49599	441400	1040.19	1084.75	980.682		524	5022.68
5.50772	441500	1041.11	1083.07	980.988		525	4979.21
5.46956	441600	1041.56	1086.43	983.734		526	4605.15
5.39917	441700	1048.58	1094.51	991.821		527	3846.53
5.35105	441800	1053.31	1096.95	1001.59		528	3415.36
5.30784	441900	1059.11	1104.74	1007.69		529	3128.96
5.26337	442000	1062.47	1109.77	1011.35		530	2765.26
5.18592	442100	1068.57	1115.26	1018.52		531	2331.22
5.0611	442200	1076.35	1119.23	1026.92		532	1945.37
4.88682	442300	1084.44	1129.76	1041.87		533	1592.01
4.71627	442400	1088.56	1137.85	1047.97		534	1337.86
4.55373	442500	1092.83	1148.38	1054.08		535	1175.58
4.39397	442600	1101.07	1164.86	1064.76		536	1023.11
4.23105	442700	1105.04	1170.35	1076.05		537	892.868
4.0996	442800	1114.5	1183.78	1092.83		538	801.766
3.97604	442900	1122.28	1195.37	1116.94		539	708.786
3.86364	443000	1135.56	1214.9	1128.69		540	633.53
3.74841	443100	1148.68	1227.72	1148.68		541	576.005
3.64503	443200	1159.52	1239.93	1159.52		542	546.889
3.53976	443300	1177.37	1252.14	1174.01		543	572.598
3.43361	443400	1188.96	1263.58	1179.5		544	675.321
3.33073	443500	1200.71	1275.18	1195.68		545	797.572
3.24394	443600	1216.58	1285.25	1206.21		546	942.012
3.16075	443700	1222.38	1303.1	1225.13		547	1108
3.07238	443800	1231.84	1323.09	1242.68		548	1334.15
2.98831	443900	1242.68	1336.36	1254.12		549	1558.92
2.90896	444000	1257.48	1349.49	1264.65		550	1831.3
2.84967	444100	1263.28	1358.95	1284.94		551	2156.2
2.78521	444200	1273.35	1376.5	1304.47		552	2557.59
2.71652	444300	1277.77	1398.16	1321.72		553	2932.57
2.63396	444400	1278.53	1421.81	1335.91		554	3367.81
2.5543	444500	1289.67	1440.12	1349.18		555	3883.45
2.48674	444600	1296.39	1456.3	1349.18		556	3931.16
2.41642	444700	1302.49	1469.57	1354.52		557	4388.59
2.33953	444800	1314.39	1497.19	1368.1		558	4647.07
2.25577	444900	1316.99	1517.49	1389.77		559	4950.56
2.20064	445000	1328.58	1546.63	1408.23		560	5202.48
2.15781	445100	1339.72	1569.52	1432.65		561	4662.85
2.11619	445200	1349.49	1580.35	1450.5		562	4159.38
2.04876	445300	1352.54	1592.86	1467.13		563	3530.22
1.99553	445400	1357.88	1612.85	1482.39		564	3283.06
1.94727	445500	1369.78	1631.47	1506.35		565	2841.86
1.90356	445600	1380.62	1654.05	1514.74		566	2514.01
1.86629	445700	1381.23	1672.06	1534.12		567	2169.27
1.82403	445800	1390.99	1680.76	1550.29		568	1802.7
1.77956	445900	1402.89	1706.54	1568.91		569	1448.53
1.71655	446000	1412.66	1718.29	1592.56		570	1273.11
1.65682	446100	1431.27	1729.43	1615.6		571	1067.52
1.60371	446200	1431.58	1756.59	1633.76		572	912.443
1.55855	446300	1445.16	1781.16	1638.49		573	830.154
1.52153	446400	1457.67	1798.4	1660.16		574	723.987
1.49119	446500	1464.69	1816.41	1671.6		575	647.547
1.46445	446600	1474.61	1840.97	1703.49		576	582.244
1.43152	446700	1490.78	1862.03	1730.19		577	544.62
1.39771	446800	1513.52	1888.73	1761.63		578	572.865
1.36649	446900	1526.64	1920.17	1770.32		579	676.14
1.33817	447000	1539.15	1930.69	1772.77		580	799.452
1.30108	447100	1550.9	1971.89	1791.38		581	939.091
1.26009	447200	1570.89	1996.15	1810		582	1119.42
1.23038	447300	1581.12	2024.08	1811.98		583	1338.13
1.20244	447400	1597.6	2065.12	1839.75		584	1564.6
1.16125	447500	1609.19	2087.55	1847.38		585	1809.32
1.12328	447600	1628.72	2097.32	1867.37		586	2126.55
1.09565	447700	1641.85	2109.83	1868.13		587	2448.95
1.06626	447800	1663.21	2130.58	1883.7		588	2887.37
1.04759	447900	1681.52	2153.02	1902.92		589	3317.24
1.02375	448000	1687.93	2169.95	1921.84		590	3716.59
1.00193	448100	1714.63	2218.93	1929.93		591	4023.62
0.957774	448200	1751.71	2237.24	1972.81		592	4415.55
0.928697	448300	1759.49	2277.53	2024.38		593	4618.08
0.901891	448400	1777.8	2362.06	2059.02		594	4934.74
0.881581	448500	1811.68	2408.6	2071.84		595	5086.44
0.852315	448600	1835.63	2417.76	2114.26		596	4596.56
0.83724	448700	1851.5	2462.92	2128.91		597	4179.12
0.821472	448800	1871.19	2508.39	2129.52		598	3614.89
0.814155	448900	1897.43	2526.4	2176.06		599	3272.43
0.791007	449000	1939.39	2571.87	2251.13		600	2749.51
0.763444	449100	1986.39	2627.26	2271.12		601	2443.66
0.719356	449200	2009.43	2645.26	2319.64		602	2056.42
0.697406	449300	2029.72	2704.32	2342.68		603	1753.13
0.671924	449400	2052.15	2723.54	2377.01		604	1439.68
0.658048	449500	2080.08	2790.83	2427.67		605	1275.98
0.640703	449600	2126.92	2878.72	2458.19		606	1135.97
0.627016	449700	2167.66	2958.22	2500.61		607	976.116
0.608661	449800	2175.14	2987.37	2496.19		608	860.81
0.594028	449900	2192.99	2995.15	2539.22		609	768.162
0.583369	450000	2222.9	3054.05	2588.5		610	677.805
0.577503	450100	2293.85	3104.55	2584.84		611	613.181
0.563879	450200	2295.84	3170.01	2610.63		612	553.346
0.542812	450300	2338.41	3211.52	2645.87		613	542.196
0.523259	450400	2360.69	3246.92	2715.76		614	638.343
0.492479	450500	2378.69	3300.78	2770.08		615	771.689
0.458293	450600	2409.21	3341.06	2803.65		616	912.991
0.431866	450700	2438.51	3403.47	2825.78		617	1076.83
0.417233	450800	2491.15	3372.04	2827.15		618	1302.42
0.409916	450900	2526.4	3404.69	2949.98		619	1535.39
0.38866	451000	2562.1	3447.42	3012.24		620	1781.77
0.381659	451100	2575.23	3471.53	3014.83		621	2079.69
0.362043	451200	2620.7	3554.38	3031.92		622	2430.56
0.349618	451300	2657.47	3595.89	3075.56		623	2806.36
0.315432	451400	2708.74	3624.57	3074.49		624	3157.48
0.301934	451500	2745.67	3688.96	3086.4		625	3618.39
0.29405	451600	2806.09	3761.6	3131.41		626	4072.09
0.283453	451700	2870.94	3790.89	3157.96		627	4232.38
0.261504	451800	2900.09	3881.53	3213.2		628	4476.41
0.252421	451900	3002.93	3918.61	3242.19		629	4852.97
0.264153	452000	3021.39	3936.77	3268.43		630	4975.76
0.253367	452100	3101.81	3939.06	3343.81		631	4856.44
0.229399	452200	3146.51	3991.55	3360.14		632	4301.91
0.208206	452300	3212.28	4022.06	3399.66		633	3923.72
0.193006	452400	3338.93	4056.55	3440.86		634	3319.45
0.174903	452500	3508	4156.8	3486.18		635	2937.29
0.161279	452600	3566.28	4250.18	3451.84		636	2597.92
0.145953	452700	3599.7	4291.69	3454.9		637	2166.84
0.131887	452800	3710.78	4407.96	3535		638	1874.98
0.133022	452900	3840.94	4452.51	3525.7		639	1529.65
0.13933	453000	3911.13	4481.51	3576.81		640	1319.36
0.139141	453100	4073.33	4597.47	3586.12		641	1170.02
0.130499	453200	4066.93	4687.19	3554.99		642	1020.53
0.114605	453300	4165.8	4759.67	3594.51		643	882.119
0.104198	453400	4376.83	4808.04	3621.52		644	806.681
0.0845818	453500	4417.57	4838.71	3682.86		645	715.871
0.0762561	453600	4500.43	4960.94	3735.35		646	640.895
0.0570817	453700	4432.98	4981.08	3801.42		647	583.329
0.0368981	453800	4467.47	5059.05	3850.56		648	540.886
0.0184806	453900	4637.6	5091.09	3921.36		649	546.336
0.0208143	454000	4705.05	5099.33	4044.95		650	647.974
0.0304015	454100	4736.18	5216.37	4051.51		651	773.068
0.0298969	454200	4718.93	5292.82	4113.31		652	927.288
0.0197421	454300	4742.58	5345.92	4087.68		653	1097.41
0.00939798	454400	4835.36	5354.16	4172.21		654	1315.19
-0.00378442	454500	5040.59	5384.67	4239.96		655	1559.81
-0.0117317	454600	5202.33	5496.22	4369.96		656	1841.02
-0.0100287	454700	5161.29	5554.35	4426.12		657	2135.04
-0.00176606	454800	5262.15	5643.92	4455.26		658	2579.31
-0.00069381	454900	5144.5	5789.49	4402.92		659	2961.98
0.000126148	455000	5607.76	5802.61	4451.45		660	3301.26
0.00296446	455100	5634.61	5991.21	4500.43		661	3830.65
-0.00245987	455200	5793.3	6026.76	4646.15		662	4081.48
-0.0158315	455300	5901.64	6096.19	4646.76		663	4420.82
-0.0332398	455400	6114.2	6259	4688.57		664	4613.85
-0.0346275	455500	6163.33	6367.19	4772.34		665	4943
-0.0259864	455600	6099.4	6540.99	4853.52		666	5011.99
-0.0177868	455700	6295.93	6634.22	4861.3		667	4767.66
-0.0305907	455800	6401.37	6707.92	4846.34		668	4332.36
-0.0550633	455900	6620.48	6903.08	5049.13		669	4032.39
-0.0525404	456000	6614.53	7021.33	5012.66		670	3459.73
-0.0413133	456100	6756.29	6995.7	5076.29		671	3111.71
-0.0317261	456200	6728.21	6949.16	5129.39		672	2643.01
-0.0434578	456300	6802.52	7333.07	5263.98		673	2231.79
-0.0532973	456400	6795.96	7398.99	5252.53		674	1897.25
-0.0665428	456500	6875.46	7625.58	5376.43		675	1567.48
-0.0758777	456600	6997.07	7872.16	5437.01		676	1347.45
-0.0892493	456700	7000.27	7901.76	5582.28		677	1172.45
-0.086411	456800	7102.2	8040.16	5388.18		678	1037.23
-0.100855	456900	7211.3	8040.16	5557.56		679	884.003
-0.103252	457000	7275.24	8110.96	5519.26		680	805.514
-0.10281	457100	7324.37	8229.22	5768.89		681	702.841
-0.0988365	457200	7326.81	8311.46	5666.96		682	629.982
-0.104513	457300	7416.23	8406.22	5793.91		683	563.5
-0.10363	457400	7428.44	8395.08	5942.38		684	533.757
-0.108613	457500	7378.69	8692.47	6031.19		685	556.675
-0.113407	457600	7395.17	8441.16	5933.38		686	658.888
-0.136555	457700	7367.25	8536.22	6148.68		687	776.03
-0.133338	457800	7488.86	8794.71	6717.53		688	919.952
-0.126904	457900	7506.87	8898.77	6953.58		689	1075.94
-0.122363	458000	7504.43	8937.07	7162.63		690	1293.12
-0.122868	458100	7464.29	9129.03	7400.36		691	1529.97
-0.119588	458200	7473.6	9327.24	7397.92		692	1807.72
-0.137501	458300	7539.83	9354.4	7694.85		693	2107.12
-0.13687	458400	7586.98	9686.74	8273.93		694	2527.97
-0.145133	458500	7487.79	9944.15	8089.75		695	2934.79
-0.139393	458600	7442.63	9809.72	7902.37		696	3314.39
-0.155666	458700	7476.5	9785.31	7726.9		697	3891.31
-0.149737	458800	7445.37	9786.68	7579.65		698	4158.75
-0.145322	458900	7404.48	9682.62	7562.1		699	4455.18
-0.143303	459000	7347.56	9597.17	7601.62		700	4691.75
-0.144565	459100	7390.75	9661.25	7465.36		701	4937.55
-0.149232	459200	7383.42	9318.54	7228.7		702	5015.54
-0.140087	459300	7362.67	9041.29	7023.01		703	4546.89
-0.136618	459400	7306.06	8946.69	6928.71		704	4163.98
-0.126021	459500	7326.81	8536.68	5912.78		705	3703.04
-0.131509	459600	7256.93	8430.79	5532.68		706	3339.05
-0.14816	459700	7238.01	8376.01	5304.87		707	2908.74
-0.163992	459800	7167.82	7671.05	5010.53		708	2528.32
-0.163424	459900	7084.2	7607.88	4852.14		709	2179.18
-0.14734	460000	7033.39	7397.92	4775.39		710	1843.48
-0.122111	460100	6976.01	7319.49	4631.04		711	1536.33
-0.120155	460200	6946.26	7086.94	4570.16		712	1317.54
-0.112208	460300	6893.16	6840.21	4521.64		713	1161.14
-0.119777	460400	6841.58	6551.06	4417.88		714	1000.77
-0.104955	460500	6758.73	6376.19	4374.39		715	867.432
-0.0871678	460600	6431.43	6203.77	4334.72		716	778.764
-0.074427	460700	6348.42	6158.14	4279.33		717	687.74
-0.07449	460800	6082.46	6071.32	4221.19		718	615.382
-0.0846449	460900	5810.85	6033.63	4163.97		719	553.494
-0.0700118	461000	5824.58	5887.6	4130.55		720	527.503
-0.0562617	461100	5495.15	5768.89	4090.12		721	568.587
-0.0486298	461200	5074.62	5673.83	4030.3		722	674.959
-0.0458546	461300	5026.4	5616.76	3981.32		723	796.886
-0.0327353	461400	4640.66	5527.95	3897.25		724	934.163
-0.0159576	461500	4528.35	5472.11	3815.77		725	1095.25
0.00258602	461600	4471.28	5442.5	3806.61		726	1323.44
0.00580278	461700	4444.58	5389.56	3795.32		727	1570.04
0.00794729	461800	4503.78	5360.57	3750.61		728	1824.73
0.0141916	461900	4402.47	5312.81	3690.34		729	2140.38
0.0343121	462000	4326.17	5280.46	3680.11		730	2531.64
0.0386642	462100	4208.83	5258.79	3610.99		731	2921.51
0.0558833	462200	4024.05	5217.74	3487.24		732	3286.61
0.0575232	462300	3969.42	5157.62	3351.9		733	3793.64
0.0657228	462400	3835.14	5058.14	3322.6		734	4110.99
0.0578386	462500	3746.19	5006.1	3318.18		735	4511.81
0.056514	462600	3682.56	4886.63	3249.05		736	4695.94
0.0586585	462700	3487.55	4822.39	3214.87		737	5020.02
0.0594154	462800	3334.2	4688.57	3232.27		738	4914.1
0.0798513	462900	3297.73	4541.78	3213.5		739	4427.62
0.101423	463000	3224.49	4418.64	3173.68		740	4283.55
0.121543	463100	3128.66	4355.93	3167.57		741	3671.01
0.115993	463200	3068.39	4258.12	3159.33		742	3279.55
0.129427	463300	2991.03	4254.3	3132.17		743	2838.64
0.147277	463400	2962.95	4207.76	3105.93		744	2471.49
0.162352	463500	2887.88	4185.18	3069.46		745	2094.76
0.17257	463600	2829.9	4080.2	3002.93		746	1764.58
0.181778	463700	2825.78	4050.14	2985.69		747	1476.16
0.198241	463800	2758.64	3986.51	2955.47		748	1297.87
0.211045	463900	2754.52	3928.22	2908.94		749	1152.27
0.231228	464000	2697.75	3824.92	2892.61		750	1002.41
0.250655	464100	2627.56	3731.54	2845.46		751	867.474
0.270145	464200	2613.22	3719.33	2809.75		752	792.074
0.286418	464300	2615.36	3684.23	2812.19		753	690.466
0.290139	464400	2615.05	3606.57	2810.21		754	622.014
0.295816	464500	2546.08	3587.04	2757.26		755	554.368
0.305718	464600	2490.39	3506.93	2755.43		756	523.611
0.320225	464700	2429.35	3488.92	2743.68		757	592.409
0.340787	464800	2357.03	3458.25	2729.03		758	706.87
0.36362	464900	2321.01	3379.82	2696.38		759	854.456
0.372829	465000	2299.96	3336.94	2649.54		760	1009.35
0.38229	465100	2286.38	3309.33	2655.33		761	1269.67
0.392381	465200	2273.86	3284.15	2635.65		762	1527.52
0.404996	465300	2246.4	3234.41	2529.45		763	1759.36
0.420512	465400	2217.86	3185.58	2517.55		764	2080.16
0.431992	465500	2197.88	3116.76	2418.82		765	2504.63
0.435461	465600	2169.04	3075.56	2362.82		766	2906.74
0.439498	465700	2133.64	3041.08	2341		767	3175.72
0.454761	465800	2110.9	3025.05	2332.31		768	3705.72
0.486866	465900	2074.58	2954.1	2309.88		769	4095.2
0.516763	466000	2047.12	2910.92	2265.78		770	4327.01
0.534171	466100	2046.05	2857.97	2251.43		771	4588.74
0.546344	466200	2006.68	2822.72	2204.59		772	4874.67
0.554292	466300	1989.44	2816.93	2151.64		773	4775.24
0.578764	466400	1967.16	2739.56	2093.66		774	4744.99
0.598506	466500	1949.92	2695.77	2055.66		775	4302.85
0.629286	466600	1915.44	2669.98	2029.42		776	4029.64
0.634774	466700	1894.07	2675.78	2010.5		777	3436.85
0.641081	466800	1875.92	2620.09	1972.2		778	2968.81
0.643352	466900	1865.08	2565.16	1959.69		779	2512.47
0.655147	467000	1843.41	2517.55	1942.14		780	2141.54
0.670726	467100	1825.87	2477.87	1927.64		781	1830.82
0.711913	467200	1817.32	2437.74	1913.76		782	1563.77
0.752217	467300	1801.15	2386.93	1887.97		783	1347.65
0.789746	467400	1770.02	2360.69	1890.72		784	1176.21
0.805703	467500	1741.33	2315.67	1856.99		785	1033.46
0.828851	467600	1728.82	2295.53	1819		786	880.059
0.861965	467700	1714.32	2248.69	1790.62		787	808.222
0.915136	467800	1699.37	2218.48	1769.41		788	712.12
0.939483	467900	1688.54	2201.23	1766.36		789	638.05
0.963135	468000	1673.74	2166.29	1737.21		790	577.574
0.970515	468100	1655.12	2134.4	1723.02		791	530.693
1.00432	468200	1636.2	2102.81	1714.63		792	527.767
1.01713	468300	1627.04	2092.29	1703.49		793	626.092
1.04992	468400	1605.68	2068.48	1685.18		794	749.823
1.07793	468500	1596.68	2053.83	1671.3		795	903.593
1.10411	468600	1575.01	2020.57	1654.82		796	1061.85
1.11432	468700	1567.54	2000.89	1642.91		797	1274.59
1.12441	468800	1553.65	1983.64	1639.86		798	1527.8
1.15015	468900	1540.53	1979.37	1633.45		799	1776.34
1.18465	469000	1526.95	1953.89	1612.09		800	2120.07
1.22445	469100	1523.28	1921.84	1595.92		801	2502.31
1.25227	469200	1512.15	1894.07	1590.88		802	2917.86
1.27895	469300	1496.89	1859.89	1584.78		803	3239.74
1.31351	469400	1484.07	1824.8	1580.05		804	3726.81
1.33817	469500	1466.83	1797.49	1560.36		805	4150.79
1.37009	469600	1454.93	1780.85	1540.83		806	4428.11
1.40036	469700	1452.64	1768.65	1530.3		807	4618.76
1.4377	469800	1442.41	1751.4	1513.82		808	4938.97
1.46299	469900	1437.99	1721.65	1507.42		809	4939.1
1.48873	470000	1423.19	1707.46	1492.77		810	4679.95
1.52367	470100	1413.42	1683.2	1472.93		811	4290.84
1.55483	470200	1402.59	1668.55	1454.32		812	4107.37
1.57798	470300	1400.15	1642.3	1447.14		813	3576.26
1.60333	470400	1389.77	1615.6	1436.77		814	3101
1.64471	470500	1383.36	1584.47	1420.75		815	2613.28
1.70343	470600	1377.87	1566.47	1417.08		816	2215.69
1.75345	470700	1363.37	1547.24	1399.54		817	1914.68
1.78341	470800	1355.9	1523.28	1393.43		818	1585.15
1.80757	470900	1342.77	1512.45	1379.55		819	1351.43
1.83595	471000	1332.55	1491.85	1369.78		820	1174.68
1.87127	471100	1326.9	1483.31	1363.37		821	1033.18
1.90407	471200	1321.41	1469.12	1351.78		822	885.141
1.9486	471300	1311.34	1460.42	1343.69		823	807.851
2.00063	471400	1305.85	1438.45	1331.94		824	711.148
2.04933	471500	1299.74	1414.34	1321.72		825	636.869
2.08181	471600	1294.4	1402.28	1314.39		826	576.323
2.13605	471700	1292.42	1387.63	1303.86		827	530.227
2.18046	471800	1275.79	1370.39	1293.33		828	525.026
2.22625	471900	1265.26	1354.52	1279.45		829	612.467
2.25924	472000	1261.29	1338.35	1269.07		830	721.483
2.30963	472100	1257.93	1327.82	1259.16		831	853.975
2.35542	472200	1255.49	1321.11	1253.51		832	995.753
2.41888	472300	1248.47	1309.2	1239.32		833	1159.85
2.45584	472400	1244.35	1297.45	1227.42		834	1407.61
2.5039	472500	1236.88	1291.66	1220.7		835	1665.07
2.5589	472600	1230.77	1280.21	1201.02		836	1994.24
2.61705	472700	1225.74	1278.08	1185.15		837	2359.45
2.66827	472800	1221.77	1268.31	1171.26		838	2835.02
2.71614	472900	1216.89	1256.56	1162.57		839	3163.12
2.77745	473000	1216.28	1241.91	1158.75		840	3622.58
2.83579	473100	1211.24	1229.1	1150.36		841	4051
2.89155	473200	1202.09	1219.64	1134.49		842	4380.17
2.9487	473300	1201.02	1208.5	1128.69		843	4593.09
3.00256	473400	1189.88	1197.97	1116.94		844	4901.99
3.07604	473500	1183.47	1187.9	1109.16		845	4919.2
3.13956	473600	1179.5	1181.18	1106.72		846	4768.51
3.2044	473700	1169.28	1176.76	1101.68		847	4310.93
3.24552	473800	1168.67	1169.59	1094.21		848	3995.09
3.2915	473900	1166.99	1162.26	1084.14		849	3561.28
3.35703	474000	1159.82	1157.53	1076.66		850	3002.36
3.42812	474100	1156.16	1149.29	1064.15		851	2528.69
3.50929	474200	1151.43	1146.24	1063.84		852	2185.25
3.58366	474300	1148.07	1137.54	1056.06		853	1872.48
3.66572	474400	1134.8	1131.44	1047.52		854	1555.74
3.73743	474500	1127.78	1126.1	1044.62		855	1330.73
3.81098	474600	1126.71	1124.73	1039.12		856	1166.63
3.87058	474700	1117.25	1119.54	1035.77		857	1003.7
3.94513	474800	1113.89	1110.53	1026		858	865.192
4.01817	474900	1103.97	1108.09	1025.24		859	775.981
4.09008	475000	1098.02	1108.09	1015.78		860	684.188
4.16148	475100	1093.6	1104.74	1014.4		861	609
4.22669	475200	1088.56	1102.75	1008.3		862	545.886
4.30756	475300	1084.75	1098.63	1002.96		863	517.352
4.38621	475400	1073.3	1098.63	1001.59		864	571.023
4.4718	475500	1066.59	1098.33	998.23		865	677.44
4.55102	475600	1065.22	1096.34	992.432		866	800.123
4.62147	475700	1060.49	1091.92	993.805		867	959.856
4.70233	475800	1057.13	1089.17	990.448		868	1125.11
4.77399	475900	1051.33	1086.43	986.023		869	1373.73
4.85863	476000	1049.96	1086.43	985.413		870	1630.44
4.96264	476100	1044.62	1081.39	979.614		871	1926.03
5.0558	476200	1040.8	1085.05	966.797		872	2239.93
5.16252	476300	1041.11	1083.83	967.255		873	2678.79
5.26249	476400	1039.43	1084.75	968.933		874	3007.31
5.37319	476500	1037.14	1083.07	966.797		875	3291.23
5.4678	476600	1036.38	1081.7	967.255		876	3920.42
5.54784	476700	1035.77	1081.09	966.797		877	4191.85
5.5607	476800	1035.46	1083.07	971.222		878	4540.24
5.52097	476900	1036.83	1083.07	977.936		879	4686.41
5.45707	477000	1044.62	1087.49	985.413		880	5033.95
5.41008	477100	1048.28	1093.29	997.162		881	4942.41
5.37028	477200	1051.33	1098.02	1002.96		882	4450.67
5.33011	477300	1056.67	1109.47	1009.06		883	4311.79
5.24937	477400	1061.1	1115.57	1023.25		884	3727.53
5.09919	477500	1068.27	1120.61	1028.59		885	3267.9
4.90594	477600	1076.97	1125.03	1038.82		886	2656.53
4.71482	477700	1084.14	1133.42	1047.21		887	2309.26
4.55323	477800	1087.8	1142.58	1058.04		888	1996.09
4.40368	477900	1093.9	1154.02	1066.59		889	1677.86
4.25098	478000	1100.01	1164.86	1085.82		890	1376.12
4.10282	478100	1104.74	1179.81	1093.29		891	1200
3.98209	478200	1113.13	1194.92	1118.32		892	1046.98
3.8649	478300	1121.22	1204.83	1128.39		893	886.655
3.73497	478400	1135.86	1217.65	1153.11		894	805.845
3.60384	478500	1149.29	1231.54	1163.94		895	706.828
3.49952	478600	1162.87	1243.74	1175.69		896	630.089
3.40415	478700	1175.38	1254.12	1188.51		897	560.469
3.31131	478800	1190.19	1261.9	1197.97		898	521.602
3.21581	478900	1205.14	1276.4	1206.51		899	539.406
3.12928	479000	1214.9	1289.98	1217.96		900	646.716
3.04595	479100	1222.38	1305.54	1237.64		901	764.969
2.97153	479200	1236.27	1335.6	1257.17		902	915.318
2.88587	479300	1247.71	1347.5	1261.29		903	1089.96
2.80161	479400	1259.61	1355.9	1281.13		904	1299.83
2.72964	479500	1266.02	1375.89	1294.71		905	1548.65
2.66064	479600	1275.79	1385.96	1315		906	1799.35
2.59927	479700	1284.64	1412.35	1330.57		907	2118.21
2.5237	479800	1285.55	1431.58	1337.59		908	2448.1
2.4605	479900	1292.72	1446.23	1342.77		909	2898.73
2.38532	480000	1306.61	1467.13	1350.1		910	3170.64
2.32502	480100	1310.27	1484.99	1365.36		911	3715.27
2.25375	480200	1320.8	1507.72	1385.65		912	4033.06
2.19566	480300	1322.17	1530.3	1402.89		913	4268.85
2.13366	480400	1330.57	1558.38	1423.49		914	4594.26
2.0673	480500	1340.64	1567.84	1442.72		915	4828.25
2.01502	480600	1352.54	1584.17	1456.6		916	5050.26
1.96695	480700	1361.39	1601.72	1468.51		917	4774.77
1.91921	480800	1370.09	1622.92	1494.45		918	4367.45
1.84598	480900	1371.77	1641.24	1506.35		919	4191.5
1.77691	481000	1379.55	1666.56	1528.02		920	3653.5
1.7175	481100	1387.63	1681.52	1544.95		921	3051.94
1.67789	481200	1398.77	1687.62	1556.09		922	2574.85
1.63342	481300	1405.94	1712.19	1579.44		923	2214.7
1.60554	481400	1415.71	1720.28	1596.22		924	1929.26
1.5653	481500	1437.07	1736.6	1619.87		925	1578.36
1.5291	481600	1445.47	1766.97	1641.24		926	1339.07
1.48961	481700	1455.69	1780.85	1643.68		927	1172.34
1.47069	481800	1466.83	1797.03	1659.55		928	1017.32
1.45177	481900	1473.24	1828.46	1683.5		929	875.048
1.42408	482000	1485.44	1851.5	1705.17		930	781.452
1.37211	482100	1500.24	1869.35	1721.65		931	695.981
1.31874	482200	1521.15	1896.82	1736.3		932	626.003
1.27573	482300	1534.73	1924.59	1746.06		933	560.833
1.24577	482400	1537.48	1945.19	1767.27		934	520.412
1.21827	482500	1554.72	1993.1	1788.33		935	524.591
1.17683	482600	1577	2026.37	1801.76		936	624.624
1.13646	482700	1585.08	2048.49	1820.68		937	740.793
1.10587	482800	1596.22	2064.36	1838.68		938	900.821
1.08493	482900	1614.53	2082.06	1850.13		939	1056.58
1.06096	483000	1630.71	2104.49	1875.15		940	1269.81
1.03813	483100	1656.49	2138.82	1891.48		941	1534.09
1.00722	483200	1664.28	2152.4	1899.87		942	1829.25
0.97739	483300	1688.23	2171.02	1908.26		943	2163.31
0.950962	483400	1697.39	2208.4	1923.22		944	2590.03
0.932355	483500	1716.92	2231.45	1949.62		945	2997.27
0.915073	483600	1735.84	2272.49	1990.51		946	3369.12
0.88833	483700	1761.63	2307.74	2069.24		947	3820.57
0.869976	483800	1795.35	2355.04	2063.45		948	4192.54
0.846512	483900	1828.92	2397.46	2115.63		949	4496.86
0.815543	484000	1841.74	2422.18	2140.5		950	4587.79
0.782429	484100	1874.85	2486.27	2123.87		951	5018.68
0.757578	484200	1887.66	2521.67	2164.92		952	4983.81
0.741179	484300	1914.06	2548.52	2231.75		953	4625.64
0.722888	484400	1942.75	2619.78	2249.15		954	4310.09
0.689269	484500	1986.39	2635.35	2281.34		955	4076.55
0.667824	484600	1987.76	2686.61	2322.69		956	3581.09
0.648587	484700	2033.84	2728.42	2359.31		957	2978.57
0.649911	484800	2051.24	2770.08	2407.23		958	2562.15
0.640135	484900	2089.23	2836.61	2421.88		959	2206.3
0.618122	485000	2119.14	2928.92	2490.39		960	1890.66
0.580404	485100	2136.38	2962.49	2496.49		961	1557.53
0.558076	485200	2169.95	3030.55	2526.09		962	1308.04
0.541992	485300	2220.15	3094.94	2571.56		963	1162.4
0.528747	485400	2301.64	3087.16	2597.66		964	1010.68
0.517015	485500	2306.82	3142.7	2663.88		965	867.252
0.497147	485600	2338.41	3183.59	2664.18		966	787.397
0.467691	485700	2373.66	3216.25	2689.67		967	699.117
0.43975	485800	2408.6	3257.9	2760.62		968	626.444
0.42764	485900	2422.18	3297.73	2810.82		969	563.272
0.416917	486000	2463.53	3338.32	2840.42		970	519.538
0.415908	486100	2491.46	3389.13	2840.42		971	537.499
0.393265	486200	2523.35	3404.39	2923.89		972	636.992
0.373081	486300	2559.36	3442.23	3012.54		973	766.566
0.334228	486400	2598.42	3476.26	2974.09		974	914.634
0.323063	486500	2636.72	3535.61	2999.88		975	1087.45
0.317071	486600	2665.25	3617.4	3046.88		976	1298.36
0.325586	486700	2740.63	3666.53	3057.1		977	1560.62
0.307043	486800	2806.7	3713.53	3105.93		978	1864.84
0.296699	486900	2784.42	3748.02	3154.91		979	2206.01
0.277209	487000	2897.8	3800.35	3173.98		980	2662.14
0.26081	487100	2925.87	3843.99	3198.55		981	3041.57
0.235202	487200	3019.26	3889.01	3245.54		982	3376.82
0.216595	487300	3108.98	3927.61	3291.93		983	3924.82
0.201584	487400	3113.71	3930.66	3330.54		984	4202.13
0.187897	487500	3147.13	3995.97	3331.15		985	4499.97
0.180138	487600	3290.25	4044.95	3358		986	4741.48
0.166199	487700	3500.52	4043.88	3418.43		987	5085.97
0.158883	487800	3593.29	4111.02	3439.18		988	4959.45
0.140024	487900	3540.8	4120.94	3434.45		989	4618.85
0.123435	488000	3566.59	4189.76	3522.03		990	4365.37
0.105459	488100	3771.82	4290.01	3589.17		991	3853.3
0.098395	488200	3957.82	4373.78	3590.09		992	3403.16
0.0987734	488300	3983.15	4483.95	3580.93		993	2832.37
0.0843295	488400	3967.13	4561.61	3535.31		994	2430.27
0.0772653	488500	4101.72	4651.95	3600.01		995	2150.78
0.0604877	488600	4329.22	4671.48	3671.26		996	1850.44
0.0635783	488700	4420.62	4743.96	3657.68		997	1504.05
0.0566402	488800	4405.98	4821.32	3678.74		998	1278.05
0.0542434	488900	4416.81	4993.74	3766.63		999	1142.86
0.0320414	489000	4422.3	5001.98	3786.16		1000	972.45
0.0193636	489100	4566.35	5004.43	3896.94		1001	846.135
0.00756884	489200	4581.15	5014.04	3891.45		1002	753.826
0.00473053	489300	4648.13	5116.27	3883.97		1003	663.664
-0.00920876	489400	4792.94	5107.73	4036.41		1004	591.3
-0.00182914	489500	4723.51	5143.74	4135.28		1005	533.77
0.00365827	489600	4806.67	5222.32	4138.34		1006	511.627
0.00876724	489700	4901.43	5381.62	4222.26		1007	586.836
-0.00132455	489800	5197.14	5420.84	4334.11		1008	687.74
-0.00334291	489900	5141.45	5361.63	4369.05		1009	814.887
-0.0157054	490000	5199.58	5474.24	4362.79		1010	951.722
-0.0167145	490100	5066.99	5532.68	4339.9		1011	1135.11
-0.0338706	490200	5489.65	5720.37	4498.6		1012	1375.8
-0.0285724	490300	5628.36	5764.77	4523.62		1013	1637.39
-0.0215081	490400	5576.48	5893.4	4580.84		1014	1955.95
-0.0174714	490500	5697.94	6066.44	4624.63		1015	2300.21
-0.0294554	490600	5935.06	6149.44	4663.54		1016	2741.98
-0.0441516	490700	6134.64	6328.12	4676.51		1017	3092.17
-0.0552526	490800	6140.14	6502.99	4763.18		1018	3490.13
-0.0670473	490900	6215.06	6459.81	4811.71		1019	4007.95
-0.069318	491000	6471.1	6741.03	4827.88		1020	4216.68
-0.0674258	491100	6488.8	6898.65	4902.8		1021	4562.55
-0.0631998	491200	6526.49	7034.76	5027.16		1022	4779.75
-0.0708948	491300	6603.85	6954.96	5065.61		1023	5139.81
-0.0850233	491400	6736.91	7157.14	5125.89		1024	4778.71
-0.0943583	491500	6754.91	7478.18	5109.71		1025	4409.1
-0.0971335	491600	6884.16	7524.26	5247.04		1026	4217.91
-0.0997826	491700	6804.66	7555.08	5438.84		1027	3623.72
-0.107415	491800	6856.08	7852.48	5446.01		1028	3040.06
-0.122804	491900	7005.46	7676.54	5410.92		1029	2639.08
-0.124066	492000	6960.45	7946.78	5372.01		1030	2294.94
-0.126841	492100	7090.76	8070.68	5568.24		1031	2000.56
-0.12722	492200	7146	8294.53	5571.59		1032	1696.72
-0.126589	492300	7289.43	8174.44	5725.86		1033	1412.34
-0.124949	492400	7394.56	8232.42	5674.59		1034	1231.37
-0.117317	492500	7416.99	8416.29	5800.93		1035	1122
-0.118326	492600	7315.67	8341.98	5917.97		1036	925.482
-0.130499	492700	7339.63	8489.38	5896.61		1037	826.896
-0.138951	492800	7356.11	8347.47	5997.47		1038	736.072
-0.13441	492900	7279.05	8390.5	6267.24		1039	642.376
-0.127535	493000	7309.88	8588.71	6669.92		1040	580.036
-0.143303	493100	7314.3	8564.76	6774.29		1041	523.437
-0.154404	493200	7407.38	8684.84	7077.33		1042	514.684
-0.149295	493300	7361.3	8433.23	7312.32		1043	614.405
-0.142105	493400	7443.24	8560.64	7402.8		1044	721.412
-0.166325	493500	7459.11	9147.8	7881.16		1045	880.333
-0.175219	493600	7468.41	9408.42	7918.7		1046	1034.31
-0.172191	493700	7438.05	9718.48	7701.57		1047	1294.68
-0.157054	493800	7527.31	9999.85	8315.28		1048	1544.4
-0.15718	493900	7423.25	9999.85	8614.04		1049	1839.64
-0.16683	494000	7449.19	9999.85	8174.44		1050	2160.55
-0.18859	494100	7434.23	9943.85	7605.74		1051	2590.66
-0.197736	494200	7433.17	9907.68	7504.73		1052	2910.92
-0.196916	494300	7397.31	9761.66	7404.17		1053	3204.7
-0.187329	494400	7348.94	9719.09	7276.31		1054	3800.21
-0.190987	494500	7333.07	9720.15	7342.07		1055	4182.39
-0.182914	494600	7372.13	9680.79	7290.8		1056	4432.6
-0.17484	494700	7306.06	9587.86	6999.82		1057	4547.64
-0.169668	494800	7256.32	9126.28	6946.26		1058	4862.22
-0.182157	494900	7250.06	9063.26	6496.73		1059	5147.76
-0.200574	495000	7157.75	8594.97	6284.18		1060	4648.69
-0.222209	495100	7080.38	8184.81	5750.89		1061	4303.12
-0.220569	495200	7029.88	7768.4	5347.29		1062	4019.46
-0.202656	495300	7014.77	7658.54	5157.93		1063	3481.7
-0.179066	495400	6932.53	7401.43	4893.19		1064	2894.1
-0.186004	495500	6905.52	7300.26	4783.02		1065	2431.46
-0.18058	495600	6879.27	7187.5	4587.55		1066	2159.82
-0.169794	495700	6816.71	6912.84	4551.39		1067	1865.11
-0.152764	495800	6795.96	6728.97	4501.34		1068	1560.68
-0.143619	495900	6737.67	6528.47	4436.34		1069	1318.55
-0.13031	496000	6658.17	6314.24	4412.84		1070	1177.28
-0.121543	496100	6309.81	6186.07	4321.75		1071	1035.49
-0.113974	496200	6368.87	6123.2	4287.57		1072	886.917
-0.106027	496300	6224.82	5999.15	4247.89		1073	802.539
-0.0936644	496400	5991.21	5830.84	4158.17		1074	709.183
-0.102306	496500	5836.03	5769.96	4118.8		1075	634.216
-0.093286	496600	5467.68	5694.58	4067.84		1076	570.252
-0.084708	496700	5165.1	5660.71	4041.9		1077	520.961
-0.0668581	496800	5058.14	5580.29	3973.85		1078	525.252
-0.0604877	496900	4797.36	5563.05	3914.18		1079	629.208
-0.0475576	497000	4512.63	5463.26	3927.92		1080	750.569
-0.0427009	497100	4567.11	5390.62	3834.23		1081	901.242
-0.0358259	497200	4537.96	5350.95	3784.03		1082	1077.46
-0.0228958	497300	4487.3	5292.82	3731.23		1083	1308.95
-0.0126778	497400	4474.03	5262.15	3708.34		1084	1576.76
-0.0127409	497500	4325.26	5261.84	3684.84		1085	1841.19
-0.0098395	497600	4228.36	5261.54	3646.09		1086	2166.72
-0.00138762	497700	4085.39	5208.13	3465.12		1087	2639.43
0.0155792	497800	3903.66	5116.58	3398.9		1088	3027.67
0.0267432	497900	3862.15	5037.08	3304.6		1089	3374.67
0.0363935	498000	3750.31	4951.32	3273.16		1090	3884.34
0.0589739	498100	3693.08	4839.17	3225.86		1091	4165.99
0.0802928	498200	3527.37	4774.17	3224.18		1092	4455.9
0.0978273	498300	3372.8	4647.22	3179.47		1093	4605.19
0.095872	498400	3313.14	4553.68	3190		1094	4933.02
0.100476	498500	3199.62	4441.22	3177.19		1095	5163.97
0.109433	498600	3096.62	4352.57	3147.43		1096	4637.64
0.118452	498700	3050.99	4310.46	3115.39		1097	4281.22
0.12394	498800	2974.85	4259.19	3124.69		1098	4054.48
0.130184	498900	2963.87	4187.01	3076.63		1099	3521.87
0.14015	499000	2921.45	4113.01	3060.91		1100	2894.53
0.139897	499100	2868.19	4053.19	2997.59		1101	2426.96
0.157621	499200	2837.68	4047.39	2982.94		1102	2105.03
0.161973	499300	2805.79	4010.47	2924.19		1103	1814
0.17566	499400	2763.98	3860.47	2895.97		1104	1483.18
0.177994	499500	2728.73	3817.14	2888.95		1105	1257.99
0.199565	499600	2657.78	3765.26	2853.55		1106	1130.28
0.219055	499700	2606.2	3709.41	2835.54		1107	951.949
0.247943	499800	2611.24	3646.7	2819.98		1108	834.471
0.258224	499900	2614.59	3648.83	2798.61		1109	735.852
0.263522	500000	2576.29	3567.66	2752.38		1110	653.685
0.266739	500100	2514.8	3545.23	2722.63		1111	590.589
0.275569	500200	2430.73	3486.94	2714.08		1112	533.078
0.296383	500300	2378.39	3413.7	2692.11		1113	512.412
0.300042	500400	2328.49	3381.65	2685.24		1114	550.818
0.305529	500500	2297.21	3328.4	2659.15		1115	652.611
0.312089	500600	2272.8	3289.64	2634.28		1116	765.369
0.326091	500700	2272.49	3235.32	2572.17		1117	904.769
0.343689	500800	2251.13	3209.53	2521.67		1118	1046.8
0.367089	500900	2208.71	3168.95	2483.22		1119	1266.15
0.387903	501000	2185.21	3132.78	2413.02		1120	1537.11
0.411556	501100	2154.69	3080.29	2344.82		1121	1797.66
0.439939	501200	2115.63	3033.29	2337.34		1122	2172.71
0.468575	501300	2095.34	2965.55	2315.98		1123	2553.54
0.485289	501400	2059.94	2930.6	2299.04		1124	2970.2
0.486677	501500	2026.37	2912.29	2277.98		1125	3356.34
0.512978	501600	2020.57	2881.47	2222.6		1126	3874.09
0.54748	501700	1990.05	2839.05	2178.5		1127	4169.45
0.575106	501800	1966.86	2813.57	2117.31		1128	4542.46
0.583179	501900	1952.97	2782.59	2067.11		1129	4718.83
0.598948	502000	1934.66	2694.7	2048.8		1130	5109.23
0.620897	502100	1907.96	2683.26	2037.66		1131	5067.77
0.644487	502200	1876.53	2640.84	2000.58		1132	4524.07
0.659814	502300	1871.19	2608.49	1995.54		1133	4202.16
0.676592	502400	1844.79	2557.68	1961.67		1134	3994.97
0.68416	502500	1834.56	2479.86	1933.59		1135	3387.16
0.700244	502600	1812.29	2449.95	1905.21		1136	2785.19
0.716013	502700	1804.5	2393.65	1884.92		1137	2373.23
0.735124	502800	1767.73	2361.45	1882.63		1138	2080.06
0.747171	502900	1744.38	2324.07	1863.4		1139	1800.52
0.776879	503000	1729.43	2296.3	1853.49		1140	1466.46
0.810371	503100	1717.68	2268.83	1803.89		1141	1263.88
0.841466	503200	1703.49	2225.95	1793.37		1142	1117.52
0.877986	503300	1700.74	2211.76	1778.11		1143	948.409
0.912929	503400	1676.33	2173.31	1742.71		1144	832.24
0.945853	503500	1663.51	2142.49	1726.07		1145	739.447
0.965974	503600	1647.95	2121.43	1723.79		1146	646.717
0.997258	503700	1628.42	2097.32	1714.32		1147	584.937
1.02255	503800	1614.84	2065.12	1687.62		1148	528.61
1.05327	503900	1604.77	2056.88	1671.3		1149	508.753
1.07263	504000	1588.13	2030.49	1663.82		1150	562.709
1.08853	504100	1575.93	1999.97	1655.43		1151	677.46
1.10978	504200	1559.75	1984.71	1646.58		1152	803.938
1.13911	504300	1544.49	1972.5	1628.11		1153	955.578
1.17361	504400	1532.75	1944.43	1615.91		1154	1127.93
1.19392	504500	1527.71	1918.18	1607.36		1155	1354.01
1.22874	504600	1518.86	1895.14	1597.6		1156	1595.88
1.25309	504700	1508.33	1863.71	1584.17		1157	1883.86
1.29459	504800	1489.72	1835.02	1582.03		1158	2219.14
1.31938	504900	1476.9	1801.76	1561.13		1159	2625.27
1.35709	505000	1462.4	1780.85	1551.97		1160	2992.17
1.38724	505100	1457.67	1770.78	1536.71		1161	3402.06
1.41493	505200	1440.43	1749.73	1521.15		1162	3886.31
1.42698	505300	1433.72	1726.38	1510.77		1163	4209.16
1.44533	505400	1431.27	1704.86	1487.43		1164	4590.18
1.47113	505500	1416.78	1682.43	1481.63		1165	4695.03
1.50727	505600	1407.01	1661.83	1465.45		1166	5184.97
1.53906	505700	1396.79	1640.93	1448.52		1167	5043.79
1.5706	505800	1391.75	1610.11	1437.68		1168	4530.14
1.60333	505900	1382.29	1584.78	1428.22		1169	4197.17
1.64395	506000	1373.9	1557.77	1416.47		1170	3957.51
1.67871	506100	1364.29	1547.55	1406.56		1171	3315.29
1.71176	506200	1350.56	1528.32	1386.72		1172	2719.37
1.74966	506300	1338.96	1510.47	1379.55		1173	2376.64
1.80069	506400	1332.24	1497.19	1367.03		1174	2086.5
1.84175	506500	1319.12	1478.58	1352.23		1175	1759.76
1.88502	506600	1310.27	1461.33	1341.71		1176	1448.93
1.9223	506700	1301.88	1451.87	1333.31		1177	1264.75
1.9737	506800	1301.12	1441.04	1328.89		1178	1049.59
2.0106	506900	1289.67	1419.53	1317.75		1179	894.535
2.0545	507000	1293.03	1401.52	1311.95		1180	797.248
2.08887	507100	1289.37	1390.69	1299.74		1181	703.767
2.13233	507200	1280.21	1377.87	1284.18		1182	624.64
2.164	507300	1273.8	1358.95	1277.16		1183	555.186
2.21326	507400	1259.92	1346.13	1265.72		1184	510.282
2.27147	507500	1255.49	1329.19	1249.69		1185	524.647
2.31676	507600	1254.43	1320.34	1244.05		1186	620.44
2.35183	507700	1246.34	1308.29	1234.89		1187	734.045
2.40386	507800	1244.66	1299.44	1218.26		1188	886.361
2.46555	507900	1234.13	1291.96	1211.55		1189	1042.39
2.52932	508000	1227.72	1283.57	1189.27		1190	1262.27
2.56773	508100	1223.45	1283.87	1178.74		1191	1511.45
2.61579	508200	1222.99	1269.99	1164.86		1192	1782.33
2.64802	508300	1213.23	1256.56	1159.82		1193	2172.91
2.70782	508400	1209.87	1242.37	1153.41		1194	2491.33
2.76275	508500	1203.77	1226.81	1148.99		1195	2902.28
2.83365	508600	1194.92	1221.31	1136.47		1196	3189.55
2.88007	508700	1189.27	1204.83	1123.96		1197	3761.99
2.93331	508800	1184.54	1197.36	1115.26		1198	4209.88
2.98389	508900	1177.67	1185.46	1107.79		1199	4444.62
3.04993	509000	1173.4	1179.5	1100.01		1200	4638.97
3.11496	509100	1167.6	1175.69	1095.89		1201	4839.31
3.18289	509200	1166.99	1170.35	1092.53		1202	5226.8
3.24363	509300	1160.89	1160.13	1081.7		1203	4679.65
3.30456	509400	1158.45	1155.4	1074.98		1204	4297.85
3.36183	509500	1151.73	1147.31	1063.08		1205	4129.18
3.42667	509600	1148.99	1140.9	1061.1		1206	3565.84
3.49737	509700	1145.32	1135.56	1053.31		1207	3012.76
3.57394	509800	1130.37	1131.44	1042.18		1208	2470.03
3.64257	509900	1119.54	1128.39	1039.43		1209	2176.42
3.70741	510000	1118.93	1121.98	1037.45		1210	1908.78
3.7609	510100	1109.47	1115.57	1033.02		1211	1585.35
3.83318	510200	1110.53	1112.82	1021.88		1212	1315.04
3.91612	510300	1101.68	1106.11	1015.78		1213	1178.36
3.99698	510400	1096.65	1103.97	1009.67		1214	1025.44
4.08106	510500	1084.14	1102.29	1006.01		1215	882.165
4.16097	510600	1085.82	1100.62	999.298		1216	795.008
4.25142	510700	1076.05	1098.63	997.162		1217	708.831
4.33499	510800	1071.62	1099.7	999.603		1218	632.313
4.41314	510900	1065.22	1096.34	993.805		1219	569.983
4.48593	511000	1059.11	1092.83	988.159		1220	513.454
4.5712	511100	1053.62	1089.48	989.075		1221	520.139
4.65982	511200	1050.26	1088.56	988.77		1222	627.89
4.75651	511300	1049.65	1087.49	980.988		1223	742.996
4.83882	511400	1045.84	1082.46	979.614		1224	890.879
4.93009	511500	1043.85	1083.83	975.647		1225	1053.69
5.01329	511600	1040.19	1083.37	964.813		1226	1279.39
5.10323	511700	1037.75	1084.44	964.203		1227	1548.22
5.19797	511800	1035.46	1082.46	963.44		1228	1832.33
5.30702	511900	1037.14	1082.46	961.761		1229	2192.75
5.4174	512000	1035.77	1080.78	962.83		1230	2562.12
5.50873	512100	1036.83	1081.09	963.135		1231	2921.54
5.52715	512200	1036.38	1081.09	971.222		1232	3262.55
5.48634	512300	1034.7	1080.78	973.663		1233	3806.81
5.4203	512400	1039.89	1089.17	981.75		1234	4267.84
5.37344	512500	1044.16	1095.28	991.516		1235	4519.68
5.33364	512600	1044.92	1102.75	999.603		1236	4674.86
5.27984	512700	1049.96	1108.09	1003.27		1237	4811.62
5.19614	512800	1054.99	1111.45	1011.81		1238	5291.59
5.04224	512900	1063.08	1118.93	1019.9		1239	4932.55
4.85964	513000	1073.3	1125.34	1032.41		1240	4408.54
4.67275	513100	1078.64	1135.56	1043.85		1241	4160.39
4.51828	513200	1085.51	1143.65	1052.4		1242	3694.63
4.36552	513300	1089.78	1155.7	1059.72		1243	3081.28
4.22184	513400	1095.28	1167.6	1080.02		1244	2549.38
4.08572	513500	1100.31	1180.42	1085.51		1245	2242.59
3.9522	513600	1110.08	1192.02	1117.25		1246	1933.47
3.82176	513700	1121.98	1207.89	1124.73		1247	1597.68
3.71794	513800	1136.47	1218.72	1140.59		1248	1319.39
3.62081	513900	1143.95	1227.42	1155.7		1249	1176.5
3.52513	514000	1159.82	1236.88	1170.04		1250	1007.83
3.40409	514100	1177.67	1248.02	1180.11		1251	872.975
3.28015	514200	1187.29	1259.92	1191.56		1252	781.12
3.18011	514300	1195.37	1280.21	1203.16		1253	695.466
3.08613	514400	1213.23	1294.1	1215.21		1254	615.876
3.00168	514500	1224.06	1314.39	1237.64		1255	551.109
2.91546	514600	1230.16	1335.3	1247.41		1256	509.104
2.82804	514700	1244.96	1349.79	1258.54		1257	517.604
2.73443	514800	1254.43	1365.36	1273.8		1258	609.229
2.64121	514900	1266.94	1372.83	1295.32		1259	725.43
2.5635	515000	1271.67	1390.99	1316.99		1260	874.923
2.49911	515100	1278.53	1410.98	1323.39		1261	1039.79
2.42758	515200	1283.57	1427.61	1335.3		1262	1260.36
2.38475	515300	1292.72	1442.41	1340.03		1263	1518.2
2.33556	515400	1301.12	1464.08	1346.13		1264	1795.38
2.29286	515500	1305.85	1481.93	1359.56		1265	2172.51
2.22852	515600	1317.75	1496.89	1385.35		1266	2551.21
2.16463	515700	1322.17	1522.98	1403.96		1267	2954.08
2.11675	515800	1329.19	1552.73	1423.19		1268	3353.83
2.05475	515900	1338.65	1569.98	1435.7		1269	3918.53
1.98777	516000	1346.74	1582.03	1448.52		1270	4256.35
1.92066	516100	1359.56	1602.33	1474.3		1271	4608.16
1.87587	516200	1369.02	1626.74	1489.41		1272	4690.5
1.83425	516300	1377.26	1643.68	1501.92		1273	4988.26
1.77912	516400	1381.53	1657.41	1521.91		1274	5364.87
1.72078	516500	1395.11	1674.04	1539.76		1275	4613.05
1.67833	516600	1397.86	1687.93	1556.4		1276	4235.84
1.62591	516700	1405.94	1704.1	1579.74		1277	4050.79
1.56953	516800	1422.58	1710.51	1597.9		1278	3552.01
1.51043	516900	1427.92	1728.82	1626.74		1279	2993.03
1.47296	517000	1435.7	1761.32	1632.08		1280	2527.79
1.44262	517100	1447.91	1783.6	1635.89		1281	2182.59
1.41884	517200	1473.24	1810.61	1661.53		1282	1907.25
1.38857	517300	1488.49	1837.92	1676.03		1283	1539.21
1.34448	517400	1504.36	1843.72	1697.39		1284	1317.99
1.30853	517500	1507.72	1873.47	1714.32		1285	1151.2
1.26425	517600	1514.13	1899.87	1730.5		1286	989.012
1.22861	517700	1527.25	1919.4	1744.08		1287	860.384
1.17689	517800	1556.09	1946.87	1759.19		1288	762.343
1.13306	517900	1562.19	1985.32	1779.48		1289	679.317
1.10852	518000	1582.34	2003.63	1806.18		1290	610.404
1.08619	518100	1600.34	2013.55	1820.07		1291	542.26
1.05415	518200	1604.77	2055.97	1828.92		1292	505.193
1.01732	518300	1623.38	2070.47	1846.47		1293	536.424
0.995808	518400	1634.06	2096.25	1858.22		1294	635.204
0.976192	518500	1651	2126.16	1876.83		1295	745.69
0.943015	518600	1672.06	2140.5	1899.57		1296	890.596
0.90864	518700	1688.54	2167.97	1911.32		1297	1054.64
0.883599	518800	1708.53	2194.37	1923.83		1298	1268.43
0.879563	518900	1725.01	2210.39	1956.94		1299	1511.07
0.871237	519000	1750.79	2281.65	1985.32		1300	1772.83
0.842665	519100	1760.25	2341.77	2030.79		1301	2122.53
0.80091	519200	1814.73	2351.23	2068.79		1302	2436.47
0.768805	519300	1843.72	2400.82	2087.86		1303	2896.95
0.738404	519400	1868.13	2453.46	2097.63		1304	3220.09
0.711724	519500	1895.14	2512.21	2140.5		1305	3844.03
0.685359	519600	1906.89	2504.27	2211.46		1306	4218.24
0.667067	519700	1913.45	2567.14	2223.21		1307	4527.39
0.641586	519800	1959.99	2599.64	2275.54		1308	4644.94
0.628403	519900	1961.06	2664.95	2322.08		1309	4888.2
0.597813	520000	1985.32	2699.43	2366.79		1310	5418.6
0.595857	520100	2031.86	2756.5	2389.53		1311	4652.05
0.577566	520200	2071.84	2798.31	2406.62		1312	4175.95
0.564951	520300	2092.9	2911.38	2440.19		1313	3963.91
0.535559	520400	2135.31	2936.4	2478.18		1314	3496.98
0.505157	520500	2136.38	3006.44	2506.71		1315	2866.57
0.473305	520600	2198.18	3056.79	2554.93		1316	2498.1
0.463213	520700	2230.68	3093.57	2585.45		1317	2144.05
0.45905	520800	2249.45	3108.98	2613.98		1318	1881.93
0.44366	520900	2289.12	3160.71	2664.49		1319	1540.83
0.411493	521000	2338.41	3186.95	2699.89		1320	1323.87
0.390237	521100	2355.04	3246.31	2758.94		1321	1168.83
0.37737	521200	2394.41	3287.2	2780.91		1322	1000.04
0.369423	521300	2428.89	3317.87	2808.53		1323	864.255
0.348104	521400	2441.86	3363.49	2822.72		1324	772.253
0.34495	521500	2478.18	3415.99	2897.03		1325	683.381
0.326217	521600	2524.72	3422.09	2940.22		1326	604.358
0.317828	521700	2559.97	3450.47	2968.6		1327	534.31
0.299537	521800	2586.52	3531.95	2978.21		1328	504.254
0.284715	521900	2618.41	3605.19	3008.73		1329	547.839
0.271343	522000	2657.01	3685.61	3062.59		1330	663.796
0.263143	522100	2725.68	3720.7	3065.95		1331	786.006
0.258098	522200	2792.21	3755.49	3127.75		1332	946.893
0.24851	522300	2973.48	3785.71	3159.03		1333	1115.79
0.224479	522400	2958.53	3822.17	3193.82		1334	1366.18
0.206377	522500	3035.28	3892.82	3215.33		1335	1611.03
0.188023	522600	3076.17	3893.43	3234.71		1336	1882.44
0.178057	522700	3172.61	3931.27	3262.33		1337	2255.32
0.163676	522800	3147.43	3964.39	3287.51		1338	2640.73
0.140339	522900	3278.05	4030.61	3318.48		1339	2976.41
0.126715	523000	3335.27	4069.98	3334.5		1340	3365.97
0.122741	523100	3562.62	4061.74	3392.79		1341	3918.12
0.126337	523200	3548.28	4056.85	3379.82		1342	4178.76
0.121606	523300	3541.41	4125.98	3431.7		1343	4517
0.105712	523400	3820.8	4188.69	3455.2		1344	4668.34
0.102179	523500	3814.7	4285.13	3478.7		1345	4915.32
0.0794729	523600	3921.05	4377.9	3525.09		1346	5391.46
0.0696964	523700	3862.76	4484.56	3501.28		1347	4613.66
0.0573971	523800	4074.4	4553.68	3535.31		1348	4215.42
0.0527296	523900	4215.7	4621.43	3568.73		1349	3940.93
0.0542434	524000	4366.91	4738.46	3627.32		1350	3517.21
0.0569555	524100	4398.35	4799.35	3664.86		1351	2788.88
0.0560094	524200	4416.81	4904.79	3730.16		1352	2469.68
0.0467376	524300	4472.66	4948.58	3770.75		1353	2070.14
0.0323568	524400	4546.97	5003.66	3800.05		1354	1786.63
0.0238419	524500	4556.12	5002.75	3885.65		1355	1463.12
0.0177868	524600	4657.14	5062.87	3895.11		1356	1282.38
0.0123624	524700	4679.72	5075.99	4019.32		1357	1145.18
0.00580278	524800	4673.16	5168.3	4128.11		1358	987.563
0.00327983	524900	4751.59	5146.18	4174.35		1359	857.708
-0.00346905	525000	4868.16	5173.03	4179.69		1360	770.53
-0.0126147	525100	5245.06	5348.97	4187.01		1361	687.989
-0.0364566	525200	5113.22	5435.33	4318.39		1362	610.188
-0.0572709	525300	5069.73	5497.28	4363.56		1363	539.81
-0.0640198	525400	5141.75	5552.67	4335.17		1364	501.625
-0.0673627	525500	5520.02	5677.95	4415.13		1365	553.661
-0.0668581	525600	5526.12	5707.24	4498.29		1366	668.094
-0.0712733	525700	5509.03	5817.72	4566.8		1367	798.572
-0.0708948	525800	5773.01	5991.21	4547.88		1368	957.641
-0.0802928	525900	5827.33	6094.82	4707.34		1369	1128.55
-0.0958089	526000	6057.13	6323.24	4763.18		1370	1382.41
-0.0956197	526100	6217.19	6448.06	4807.28		1371	1642.89
-0.0946736	526200	6294.86	6489.11	4749.76		1372	1994.16
-0.0880509	526300	6533.36	6604.92	4784.39		1373	2344.49
-0.0879878	526400	6602.48	6810.46	4825.74		1374	2789.61
-0.0900692	526500	6641.54	6763.92	4824.68		1375	3075.79
-0.106027	526600	6673.28	7001.65	4951.02		1376	3639.32
-0.116119	526700	6813.35	7229.77	4963.99		1377	4228.87
-0.136365	526800	6866.15	7379.61	4900.05		1378	4411.22
-0.137438	526900	6856.08	7303.01	5004.43		1379	4638.28
-0.133275	527000	6906.28	7683.87	5122.07		1380	4706.8
-0.110442	527100	6965.64	7708.74	5227.81		1381	5226.68
-0.106279	527200	7090.15	7678.22	5343.78		1382	5078
-0.125264	527300	7118.07	8032.23	5273.9		1383	4399.94
-0.135987	527400	7196.2	8198.7	5461.88		1384	4100.79
-0.138131	527500	7224.58	8148.04	5461.12		1385	3757.23
-0.151881	527600	7321.62	8285.06	5572.97		1386	3125.34
-0.172191	527700	7450.1	8311.77	5685.88		1387	2666.63
-0.19433	527800	7473.3	8352.81	5700.38		1388	2286.14
-0.193447	527900	7359.31	8343.66	5903.17		1389	1973.99
-0.189852	528000	7357.18	8297.27	5795.29		1390	1617.96
-0.173263	528100	7330.32	8242.03	6054.38		1391	1361.22
-0.172002	528200	7292.18	8348.24	6377.87		1392	1198.26
-0.159387	528300	7273.56	8498.84	6575.47		1393	1041.29
-0.152764	528400	7309.11	8284.45	6609.34		1394	895.345
-0.155351	528500	7418.37	8242.03	6933.14		1395	786.023
-0.167587	528600	7466.43	8209.38	6994.02		1396	704.133
-0.175849	528700	7564.09	8249.66	7222.14		1397	626.033
-0.163046	528800	7599.49	8564.45	7396.24		1398	562.099
-0.167208	528900	7572.02	9457.24	7928.77		1399	510.348
-0.157621	529000	7563.78	9753.27	7818.76		1400	505.549
-0.153269	529100	7565.16	9999.85	8211.52		1401	597.827
-0.150431	529200	7527.31	9999.85	8244.78		1402	702.473
-0.169668	529300	7679.6	9999.85	8485.57		1403	856.973
-0.192186	529400	7582.86	9999.85	8128.66		1404	1008.65
-0.195907	529500	7557.83	9999.85	7766.42		1405	1256.92
-0.194898	529600	7471.92	9910.43	7481.99		1406	1527.8
-0.193636	529700	7409.36	9837.19	7406.62		1407	1812.28
-0.202467	529800	7407.38	9797.21	7380.07		1408	2192.77
-0.196033	529900	7402.5	9720.61	7382.81		1409	2579.22
-0.181337	530000	7369.69	9356.84	7226.56		1410	2942.08
-0.173831	530100	7297.82	9330.75	7059.63		1411	3353.74
-0.171687	530200	7238.01	9127.66	6912.84		1412	3964.24
-0.1732	530300	7139.89	9116.82	6670.84		1413	4123.73
-0.172507	530400	7077.03	8761.75	6591.03		1414	4500.49
-0.168407	530500	7115.02	8329.77	6356.81		1415	4609.3
-0.16847	530600	7097.02	8035.58	5622.25		1416	4874.21
-0.152197	530700	7092.13	7807.01	5342.41		1417	5404.95
-0.138068	530800	7045.14	7550.96	5108.64		1418	4744.33
-0.121354	530900	7041.02	7474.06	4962.01		1419	4277.67
-0.119209	531000	6956.33	7256.01	4796.3		1420	4051.52
-0.123372	531100	6922.45	7080.69	4660.8		1421	3592.32
-0.123688	531200	6901.4	6940.46	4576.26		1422	2970.87
-0.122931	531300	6873.47	6718.29	4533.84		1423	2521.71
-0.101423	531400	6754.91	6567.23	4404.3		1424	2143.56
-0.0915199	531500	6688.84	6380	4328.61		1425	1840.54
-0.088177	531600	6470.18	6177.37	4332.43		1426	1491.66
-0.0936644	531700	6303.86	6063.69	4290.92		1427	1275.6
-0.0953674	531800	6217.5	5921.33	4231.41		1428	1134.13
-0.0985842	531900	6051.33	5848.08	4193.12		1429	959.976
-0.0895647	532000	5799.87	5779.88	4167.48		1430	836.819
-0.0748054	532100	5637.36	5728.91	4099.43		1431	738.169
-0.0784637	532200	5202.03	5656.59	4031.22		1432	653.104
-0.0827527	532300	5078.74	5568.24	4007.72		1433	589.316
-0.0895646	532400	4832.31	5514.83	3908.39		1434	526.954
-0.0691288	532500	4510.35	5460.82	3876.5		1435	499.257
-0.0609292	532600	4505.46	5400.85	3840.94		1436	558.278
-0.0518466	532700	4538.42	5368.96	3791.5		1437	661.455
-0.0490713	532800	4480.13	5317.99	3772.13		1438	790.319
-0.0389795	532900	4478.15	5325.47	3726.2		1439	940.816
-0.0194267	533000	4308.47	5266.27	3661.65		1440	1102.58
-0.00763192	533100	4202.73	5224.3	3597.72		1441	1318.32
0.00965028	533200	4079.13	5144.81	3461.3		1442	1578.07
0.011984	533300	3906.4	5027.77	3364.87		1443	1867.83
0.0131824	533400	3898.62	4961.55	3315.89		1444	2226.81
0.00536126	533500	3762.97	4826.81	3274.99		1445	2602.26
0.0047936	533600	3679.05	4793.24	3248.75		1446	2996.85
0.0237157	533700	3554.38	4727.63	3238.83		1447	3404.95
0.0404933	533800	3421.78	4615.33	3223.42		1448	3928.54
0.0464853	533900	3309.63	4524.99	3199.62		1449	4263.49
0.0476206	534000	3207.09	4440.16	3179.47		1450	4504.36
0.0705164	534100	3115.08	4362.49	3145.14		1451	4631.74
0.0890601	534200	3047.94	4242.4	3122.25		1452	5118.67
0.106405	534300	3003.23	4166.72	3057.56		1453	5235.05
0.116245	534400	2933.65	4126.74	3088.23		1454	4502.55
0.129238	534500	2887.27	4089.05	3033.6		1455	4200.6
0.160712	534600	2862.4	4047.7	2977.91		1456	3787.73
0.166073	534700	2821.66	4015.81	2943.27		1457	3265.99
0.175282	534800	2776.49	3989.56	2928.01		1458	2737.11
0.179066	534900	2723.24	3859.71	2904.82		1459	2414.65
0.20398	535000	2658.08	3774.11	2888.95		1460	2066.63
0.223029	535100	2655.03	3763.28	2830.51		1461	1762.1
0.235391	535200	2633.36	3689.27	2819.98		1462	1418.08
0.241194	535300	2634.28	3666.84	2803.65		1463	1238.1
0.265793	535400	2597.05	3638.92	2781.98		1464	1057.82
0.288562	535500	2542.72	3624.27	2750.7		1465	916.202
0.312656	535600	2472.69	3541.72	2717.13		1466	805.391
0.307484	535700	2410.58	3468.48	2713.01		1467	712.698
0.313161	535800	2360.69	3395.54	2708.28		1468	627.299
0.319973	535900	2333.53	3327.03	2686.61		1469	559.512
0.349807	536000	2310.49	3302.46	2642.06		1470	505.192
0.367089	536100	2292.79	3247.38	2605.74		1471	508.987
0.390868	536200	2255.25	3212.28	2552.19		1472	600.88
0.39667	536300	2225.65	3173.68	2519.99		1473	702.044
0.409411	536400	2194.06	3148.19	2458.19		1474	839.798
0.4301	536500	2158.51	3129.73	2382.51		1475	980.179
0.447949	536600	2128.3	3077.24	2336.58		1476	1159
0.458798	536700	2104.8	3035.28	2322.69		1477	1387.76
0.465105	536800	2075.65	2969.67	2303.77		1478	1627.82
0.488821	536900	2042.39	2946.93	2264.4		1479	1958.62
0.524142	537000	2031.86	2917.02	2225.65		1480	2318.29
0.558518	537100	1994.78	2881.16	2189.33		1481	2727.74
0.572394	537200	1963.35	2823.79	2147.52		1482	3045.52
0.592073	537300	1959.38	2813.87	2097.32		1483	3517.24
0.603426	537400	1950.53	2802.73	2060.7		1484	4096.02
0.621717	537500	1920.17	2727.66	2039.34		1485	4446.22
0.625313	537600	1899.87	2677.46	2014.92		1486	4586.4
0.651741	537700	1880.19	2622.07	1998.6		1487	4669.64
0.682205	537800	1866.76	2572.48	1984.1		1488	5219.73
0.713364	537900	1836.24	2531.43	1928.86		1489	4938.1
0.725411	538000	1816.71	2478.18	1928.56		1490	4428.72
0.737584	538100	1799.47	2437.44	1897.43		1491	4173.47
0.755686	538200	1782.53	2397.77	1871.8		1492	3884.09
0.778266	538300	1759.49	2339.32	1873.17		1493	3369.63
0.789178	538400	1741.33	2300.26	1849.21		1494	2810.98
0.793783	538500	1716.92	2276.92	1833.95		1495	2441.01
0.811002	538600	1706.09	2245.33	1791.99		1496	2097.32
0.854459	538700	1696.01	2230.07	1761.32		1497	1865.44
0.888771	538800	1675.11	2189.94	1746.98		1498	1498.33
0.919047	538900	1669.01	2157.44	1727.75		1499	1295.12
0.938347	539000	1652.68	2138.06	1715.24		1500	1160.14
0.961495	539100	1630.4	2089.54	1710.21		1501	1002.81
0.971903	539200	1612.55	2085.88	1695.71		1502	869.311
1.00193	539300	1604	2052.15	1672.97		1503	768.691
1.03428	539400	1595.31	2039.34	1662.14		1504	677.507
1.0703	539500	1580.35	2024.38	1653.14		1505	603.097
1.09382	539600	1559.14	1999.97	1655.12		1506	532.168
1.12833	539700	1537.78	1984.41	1637.57		1507	495.634
1.15135	539800	1524.96	1963.35	1622.01		1508	559.731
1.17058	539900	1518.25	1923.83	1606.14		1509	675.072
1.18402	540000	1510.01	1896.82	1600.04		1510	803.364
1.21486	540100	1495.51	1881.56	1584.17		1511	950.285
1.25315	540200	1487.43	1847.84	1577		1512	1146.72
1.28658	540300	1476.59	1816.41	1566.93		1513	1379.42
1.31326	540400	1464.69	1793.06	1548.92		1514	1609.18
1.33672	540500	1453.25	1775.51	1535.8		1515	1931.68
1.361	540600	1442.41	1758.58	1518.25		1516	2260.07
1.39065	540700	1427.31	1732.79	1506.35		1517	2651.44
1.41872	540800	1419.07	1715.24	1492.16		1518	3017.21
1.45145	540900	1411.74	1706.85	1489.11		1519	3345.39
1.4915	541000	1410.37	1704.41	1486.66		1520	3926.6
1.52771	541100	1409.61	1711.27	1487.12		1521	4092.53
1.5571	541200	1405.94	1710.21	1485.75		1522	4559
1.58037	541300	1405.94	1708.53	1484.68		1523	4624.58
1.59154	541400	1403.5	1707.46	1483.31		1524	4890.57
1.63537	541500	1401.21	1707.46	1482.7		1525	5208.12
						1526	4676.77
						1527	4206.77
						1528	4022.39
						1529	3534.77
						1530	2918.6
						1531	2441.07
						1532	2092.78
						1533	1827.23
						1534	1474.23
						1535	1271.34
						1536	1140.47
						1537	982.837
						1538	852.362
						1539	763.735
						1540	679.671
						1541	609.384
						1542	544.523
						1543	500.223
						1544	526.18
						1545	635.398
						1546	754.035
						1547	902.534
						1548	1072.45
						1549	1316.84
						1550	1573.98
						1551	1879
						1552	2252.54
						1553	2639.94
						1554	2982.09
						1555	3340.21
						1556	3932.18
						1557	4101.89
						1558	4603.57
						1559	4591.15
						1560	4702.69
						1561	5291.21
						1562	4808.35
						1563	4262.53
						1564	4049.36
						1565	3661.42
						1566	3056.7
						1567	2551.72
						1568	2180.72
						1569	1940.89
						1570	1600.23
						1571	1321.86
						1572	1179.3
						1573	1026.42
						1574	883.522
						1575	785.497
						1576	702.074
						1577	625.962
						1578	560.554
						1579	503.641
						1580	502.371
						1581	592.227
						1582	699.63
						1583	838.476
						1584	997.661
						1585	1181.42
						1586	1465.98
						1587	1746.72
						1588	2127.05
						1589	2475.4
						1590	2875.07
						1591	3212.55
						1592	3792.23
						1593	4045.78
						1594	4689.61
						1595	4607.5
						1596	4610.55
						1597	5196.37
						1598	4858.68
						1599	4359.59
						1600	4126.89
						1601	3818.73
						1602	3375.89
						1603	2728.59
						1604	2390.45
						1605	2086.79
						1606	1767.92
						1607	1422.27
						1608	1216.62
						1609	1062.48
						1610	895.358
						1611	795.902
						1612	702.581
						1613	622.176
						1614	548.643
						1615	501.56
						1616	510.805
						1617	603.077
						1618	705.307
						1619	848.71
						1620	996.338
						1621	1168.97
						1622	1430.69
						1623	1707.75
						1624	2064.27
						1625	2448.81
						1626	2867.75
						1627	3174.63
						1628	3851.52
						1629	3995.86
						1630	4507.32
						1631	4520.63
						1632	4790.22
						1633	5183.29
						1634	4721.37
						1635	4240.35
						1636	4053.17
						1637	3691.07
						1638	3154.23
						1639	2625.52
						1640	2378.49
						1641	2092.39
						1642	1762.87
						1643	1415.33
						1644	1220.01
						1645	1058.93
						1646	902.824
						1647	796.647
						1648	702.181
						1649	618.459
						1650	550.71
						1651	499.913
						1652	516.394
						1653	617.066
						1654	738.828
						1655	886.797
						1656	1054.46
						1657	1263.8
						1658	1520.7
						1659	1806.55
						1660	2149.71
						1661	2477.15
						1662	2824.05
						1663	3135.06
						1664	3796.93
						1665	3921.83
						1666	4529.22
						1667	4530.63
						1668	4812
						1669	5128.79
						1670	4645.39
						1671	4194.44
						1672	4031.26
						1673	3703.36
						1674	3151.57
						1675	2638.31
						1676	2313.04
						1677	1979.35
						1678	1619.18
						1679	1364.83
						1680	1185.32
						1681	1045.36
						1682	886.197
						1683	791.356
						1684	694.904
						1685	615.618
						1686	545.287
						1687	499.003
						1688	525.711
						1689	641.262
						1690	759.79
						1691	917.062
						1692	1071.35
						1693	1301.53
						1694	1548.85
						1695	1848.62
						1696	2169.9
						1697	2580.1
						1698	2935.79
						1699	3315.77
						1700	3817.79
						1701	4025.07
						1702	4459.37
						1703	4474.33
						1704	4899.18
						1705	5105.56
						1706	4568.41
						1707	4177.77
						1708	3979.98
						1709	3615.34
						1710	3054.4
						1711	2519.25
						1712	2260.61
						1713	1928.45
						1714	1555.41
						1715	1305.95
						1716	1154.9
						1717	1006.55
						1718	863.495
						1719	774.833
						1720	684.754
						1721	609.09
						1722	538.677
						1723	498.555
						1724	524.78
						1725	634.19
						1726	765.91
						1727	913.989
						1728	1086.27
						1729	1318.41
						1730	1566.66
						1731	1912.79
						1732	2229.51
						1733	2668.8
						1734	2995.63
						1735	3479.69
						1736	3895.2
						1737	4308.67
						1738	4509.05
						1739	4495.91
						1740	4903.94
						1741	5148.65
						1742	4548.29
						1743	4215.51
						1744	3969.76
						1745	3673.28
						1746	3071.67
						1747	2501.71
						1748	2215.07
						1749	1920.9
						1750	1543.36
						1751	1294.27
						1752	1150.69
						1753	993.722
						1754	849.019
						1755	753.515
						1756	665.01
						1757	598.26
						1758	534.154
						1759	496.357
						1760	524.691
						1761	625.061
						1762	747.793
						1763	902.062
						1764	1061.39
						1765	1292.07
						1766	1545.83
						1767	1866.93
						1768	2202.26
						1769	2664.25
						1770	2962.68
						1771	3349.99
						1772	3852.98
						1773	4125.67
						1774	4483.02
						1775	4477.99
						1776	4787.76
						1777	5078.15
						1778	4741.91
						1779	4252.23
						1780	4047
						1781	3749.1
						1782	3286.87
						1783	2655.61
						1784	2284.44
						1785	1995.52
						1786	1624.9
						1787	1347.49
						1788	1175.92
						1789	1027.34
						1790	881.181
						1791	772.22
						1792	686.46
						1793	613.417
						1794	550.213
						1795	501.89
						1796	498.613
						1797	583.857
						1798	684.926
						1799	819.869
						1800	961.679
						1801	1117.89
						1802	1367.27
						1803	1640.18
						1804	1957.96
						1805	2366.19
						1806	2743.44
						1807	3059.55
						1808	3607.06
						1809	3838.91
						1810	4467.65
						1811	4631.53
						1812	4629.49
						1813	5008.85
						1814	5016.14
						1815	4374.03
						1816	4101.88
						1817	3903.88
						1818	3537.1
						1819	2935.71
						1820	2487.62
						1821	2220.13
						1822	1900.92
						1823	1509.6
						1824	1290.9
						1825	1136.05
						1826	960.843
						1827	830.086
						1828	740.084
						1829	644.49
						1830	583.654
						1831	517.983
						1832	491.481
						1833	560.109
						1834	677.047
						1835	805.033
						1836	945.191
						1837	1098.37
						1838	1326.45
						1839	1571.61
						1840	1868.91
						1841	2204.41
						1842	2642.2
						1843	3017.78
						1844	3431.5
						1845	3920.53
						1846	4343.61
						1847	4514.55
						1848	4560.02
						1849	4876.64
						1850	5098.23
						1851	4377.27
						1852	4134.73
						1853	3988.35
						1854	3649.13
						1855	3183.63
						1856	2579.43
						1857	2288.65
						1858	2002.65
						1859	1677.03
						1860	1389.96
						1861	1221.16
						1862	1053.49
						1863	890.074
						1864	781.634
						1865	685.613
						1866	611.879
						1867	544.622
						1868	495.939
						1869	527.586
						1870	648.223
						1871	762.087
						1872	910.425
						1873	1072.53
						1874	1294.08
						1875	1534.05
						1876	1840
						1877	2166.79
						1878	2577.35
						1879	2961.9
						1880	3229.6
						1881	3795.56
						1882	3902.2
						1883	4443.04
						1884	4570.94
						1885	4706.42
						1886	5081.98
						1887	4564.51
						1888	4191.41
						1889	4037.33
						1890	3785.17
						1891	3297.34
						1892	2682.35
						1893	2356.01
						1894	2064.51
						1895	1760.1
						1896	1444.98
						1897	1268.32
						1898	1051.72
						1899	903.013
						1900	799.73
						1901	710.582
						1902	633.018
						1903	565.149
						1904	505.885
						1905	504.681
						1906	603.686
						1907	722.882
						1908	867.244
						1909	1015.94
						1910	1282.9
						1911	1509.57
						1912	1839.19
						1913	2175.46
						1914	2590.97
						1915	2948.13
						1916	3232.63
						1917	3765.32
						1918	3864.52
						1919	4417.31
						1920	4517.9
						1921	4533.17
						1922	4897.3
						1923	4804.91
						1924	4255.97
						1925	4018.52
						1926	3777.73
						1927	3310.52
						1928	2643.31
						1929	2299.86
						1930	2056.23
						1931	1714.55
						1932	1413.8
						1933	1256.98
						1934	1059.51
						1935	895.528
						1936	790.424
						1937	704.207
						1938	621.401
						1939	553.967
						1940	502.389
						1941	506.745
						1942	611.847
						1943	735.96
						1944	882.771
						1945	1050.42
						1946	1269.45
						1947	1522.69
						1948	1847.35
						1949	2168.93
						1950	2603.46
						1951	2951.13
						1952	3260.68
						1953	3821.44
						1954	4057.99
						1955	4442.29
						1956	4479.26
						1957	4823.3
						1958	4872.36
						1959	4241.84
						1960	4050.63
						1961	3693.42
						1962	3217.91
						1963	2591.02
						1964	2170.98
						1965	1864.84
						1966	1500.69
						1967	1279.44
						1968	1060.56
						1969	891.43
						1970	770.626
						1971	674.825
						1972	599.527
						1973	527.726
						1974	489.526
						1975	568.653
						1976	687.594
						1977	851.769
						1978	1011.3
						1979	1283.97
						1980	1567.13
						1981	1944.33
						1982	2349.1
						1983	2829.9
						1984	3114.73
						1985	3747.66
						1986	3886.39
						1987	4325.6
						1988	4378.92
						1989	4636.71
						1990	5033.49
						1991	4330.58
						1992	4053.88
						1993	3746.44
						1994	3295.47
						1995	2649.88
						1996	2243.47
						1997	1961.01
[truncated: 2,884 more rows]

## Sheet: fig3
Fig. 3d												Fig. 3e
gt	p1	p2	p3	p4	p5	p6	p7	p8	p9	p10		gt	p1	p2	p3	p4	p5	p6	p7	p8	p9	p10
1	1	1	1	1	1	1	1	1	1	1		1	1	1	1	1	1	1	1	1	1	1
2	2	2	2	2	2	2	2	2	2	2		2	2	2	2	2	2	2	2	2	2	2
3	3	3	3	3	3	3	3	3	3	3		3	3	3	3	3	3	6	3	3	3	3
4	4	4	4	4	4	4	4	4	4	4		4	4	4	4	4	4	4	4	4	4	4
5	5	4	5	5	5	5	5	5	5	5		5	5	5	5	6	5	5	5	5	5	5
6	6	6	6	6	6	6	6	6	6	6		6	6	6	6	5	6	6	6	6	6	6
7	7	7	7	7	7	7	7	7	7	7
8	8	8	8	8	8	8	8	8	8	8
9	9	9	9	9	9	9	9	9	9	9		Fig. 3b
10	10	10	10	10	10	10	11	10	10	10		pwm	p1	p2	p3	p4	p5	p6	p7	p8	p9	p10
11	11	11	11	11	11	11	11	11	11	11		20	0	5	2	3.33333	3.33333	0	1	0	0	0
12	12	12	12	12	12	12	12	12	12	12		50	3.75	7.5	5	6.66667	4.44444	2.22222	3	2	4.28571	3.75
13	12	14	13	13	13	13	13	13	13	13		100	6.25	10	5	8.88889	7.77778	6.66667	5	6	4.28571	7.5
14	14	14	14	14	14	14	14	14	14	14		150	8.75	10	5	8.88889	7.77778	7.77778	8	8	7.14286	8.75
15	15	15	15	14	3	15	15	15	15	15		200	10	10	5	10	10	8.88889	10	10	10	10
16	16	16	19	16	16	16	16	16	16	16		250	8.75	10	10	10	8.88889	10	10	10	10	10
17	17	17	17	17	17	17	16	14	16	14
18	18	18	18	18	18	18	18	18	18	18
19	19	19	19	19	19	19	19	19	19	19
20	20	20	21	20	20	20	20	20	20	20
21	21	21	21	21	21	21	21	21	21	21		Fig. 3c
22	22	22	23	22	22	22	22	22	22	22		freq	p1	p2	p3	p4	p5	p6	p7	p8	p9	p10
23	22	23	23	23	23	23	23	23	23	23		5	0	0	0	3.33333	0	3.33333	1	0.5	0	1.25
												12.5	2.5	1.25	1	3.33333	1.11111	6.66667	1	1	0	2.5
												25	3.75	2.5	2	4.44444	2.22222	10	5	2	1.42857	7.5
												50	5	5	3	5.55556	4.44444	10	8	4	1.42857	8.75
												100	8.75	10	10	10	8.88889	10	10	10	10	10
												250	8.75	8.75	4	7.77778	6.66667	10	10	8	10	7.5
												Fig. 3h
													w/ haptic	wt/ haptic
												Ave	0.886364	0.0568182
												SD	0.0262432	0.0435194

## Sheet: fig4
Fig. 4c
	wt adapt hapt	w adapt hapt	wt adapt tac	w adapt tac	unoptimize	no hpaitcs
ave	0.82	0.747778	1.95	1.7	2.6	4.2
sd	0.249	0.144116	0.125	0.12	0.2	1.2
Fig. 4d
level	optimized_life	unoptimizied_life	nohaptics_life	optimized_score	optimized_score_sd	unoptimizied_score	unoptimizied_score_sd	nohaptics_score	nohaptics_score_sd
1	3	3	3	1	0	0	0	1	0
2	3	0	3	0.966667	0.057735	0	0	0.7	0.1
3	2	0	1	0.7	0.1	0	0	0.433333	0.057735
Fig.4e
level	optimized_life	unoptimizied_life	half_optimized_life	optimized_coin	optimized_coin_sd	unoptimizied_coin	unoptimizied_coin_sd	nohaptic_coin	nohaptic_coin_sd	optimized_time	unoptimizied_time
1	3	3	1	0.974359	0.0444116	0.897436	0.0444116	0.974359	0.0444116	18.6	18.5
2	3	3	1	0.902778	0.0240563	0.680556	0.104859	0.708333	0.0833333	33.7	33
3	3	2	0	0.855072	0.0547089	0.391304	0.339576	0.405797	0.352102	19.8	18.7

## Sheet: fig5
	no vision no haptics	no vision haptics	vision no haptics	vision haptics	real	no vision no haptics sd	no vision haptics sd	vision no haptics sd	vision haptics sd
hotdog bun	4.23136	5.37286	4.396	5.39482	5.5	0.253163	0.103741	0.0989871	0.0580795
burger	4.97773	9.04982	7.95222	9.30227	9.5	0.485473	0.0624122	0.112113	0.0898424
hawaiian bread	4.56064	8.70957	8.06198	8.69859	9	0.230844	0.0995937	0.0809054	0.105849
seaweed	4.396	7.83149	6.62413	7.54611	8	0.304967	0.098784	0.103741	0.340138

## Sheet: Supplementary
Fig. 3c										Fig. 4a										Fig. 6c					Fig. 6d					Fig. 5a
x	mean-120	sd-120	mean-90	sd-90	mean-60	sd-60	mean-30	sd-30		nonwoven		spandex		nonwoven-copper	N	spandex-copper	N			Time (ms)	s0	s1	s2		Time (ms)	s0	s1	s2		Pressure	R
x	mean-120	sd-120	mean-90	sd-90	mean-60	sd-60	mean-30	sd-30		7.1875e-07	0.333786	7.5e-07	-0.0317891	1.16477e-06	0.222524	5.96591e-07	0.0635783	0.0635783		0	0	0	0		0	0	0	0		-0.024788	9999.85
125	1.7766	0.173221	1.6632	0.0654715	1.701	0.1134	2.66868	0.0570767		1.64062e-05	0.413259	1.9125e-05	-0.0794729	1.79261e-05	0.222524	1.69318e-05	0.254313	0.254313		1.38889	0.4536	0	0		2	0	0	7		-0.0098395	9999.85
100	1.8522	0.0654715	2.39274	0.040887	3.0996	0.0654715	3.59856	0.0523772		5.13125e-05	0.413259	5.31875e-05	-0.158946	4.91477e-05	0.222524	4.86648e-05	0.333786	0.333786		2.77778	2.23058	0	0		4	0	0	23		-0.00649659	9999.85
83.3333	2.2491	0.0866107	3.4398	0.0654715	4.0257	0.0567	4.8195	0.0567		9.15938e-05	0.38147	9.15938e-05	-0.286102	8.44318e-05	0.254313	8.32386e-05	0.301997	0.301997		4.16667	3.7422	0	0		6	0	0	34		-0.00227065	9999.85
50	2.75184	0.072906	3.9312	0.0654715	5.1408	0.130943	5.9724	0.173221		0.000132625	0.460943	0.000132094	-0.317891	0.000120994	0.349681	0.00012	0.301997	0.301997		5.55556	4.57342	0	0		8	0	0	43		-0.00220758	9999.85
25	2.3814	0.1134	4.3848	0.0654715	5.4432	0	6.9552	0.173221		0.000174094	0.540416	0.000173406	-0.0317891	0.000158267	0.55631	0.00015767	0.413259	0.413259		6.94444	4.72538	0	0		10	0	2	47.68		-0.00687503	9999.85
12.5	2.3436	0.0654715	3.4398	0.0327358	5.1786	0.0654715	7.4088	0.0654715		0.000215562	0.508626	0.000214937	0.413259	0.000195824	0.667572	0.000195426	0.508626	0.508626		8.33333	4.6494	0	0		12	0	10.34	50		-0.0189852	9999.85
5	2.3058	0.0654715	3.3264	0.0654715	3.8178	0.0654715	5.03874	0.0581924		0.000256969	0.413259	0.0002565	0.540416	0.000233409	0.588099	0.000233239	0.413259	0.413259		9.72222	4.57342	0	0		14	0	21.34	49.67		-0.0193636	9999.85
2.5	2.3247	0.0801859	3.3453	0.0801859	3.7989	0.0801859	3.7989	0.0801859		0.000298562	0.429153	0.000298156	0.270208	0.000271222	0.460943	0.000271222	0.206629	0.206629		11.1111	4.4226	0	0		16	0	34.67	45		-0.0189221	9999.85
1	2.4381	0.0801859	3.41334	0.0160372	3.60045	0.040093	3.7989	0.0801859		0.000340063	0.588099	0.000339719	-0.0635783	0.000308977	0.38147	0.000309034	0.0635783	0.0635783		12.5	3.02438	0	0		18	0	42.67	38		-0.0144439	9999.85
										0.0003815	0.667572	0.000381281	-0.158946	0.000346676	0.301997	0.000346676	0.143051	0.143051		13.8889	1.5876	0	0		20	1	47	29		-0.0134978	9999.85
Fig. 3d										0.00042325	0.55631	0.000423031	-0.111262	0.000384602	0.222524	0.000384602	0.333786	0.333786		15.2778	0.567	0	0		22	8	50	19.67		-0.0150115	9999.85
x	mean-120	sd-120	mean-90	sd-90	mean-60	sd-60	mean-30	sd-30		0.000464906	0.38147	0.000464719	0	0.000422472	0.206629	0.000422472	0.429153	0.429153		16.6667	0.1134	0	0		24	20	49	8.34		-0.0161469	9999.85
125	0.5292	0.0654715	0.567	0	0.567	0.1134	1.0584	0.0654715		0.000506469	0.301997	0.000506375	0.0635783	0.000460341	0.333786	0.000460312	0.413259	0.413259		18.0556	0	0	0		26	35.5	47	2.67		-0.0158315	9999.85
100	1.134	0	0.945	0.130943	1.3986	0.0654715	1.323	0.130943		0.000548187	0.349681	0.000548093	0.0953674	0.00049821	0.55631	0.00049821	0.254313	0.254313		19.4444	0	0	0		28	43.5	44.33	0.5		-0.00637044	9999.85
83.3333	1.0962	0.0654715	1.0395	0.0327358	1.9278	0.1134	1.8144	0.1134		0.000589875	0.460943	0.00058975	0.0476837	0.00053608	0.667572	0.000536108	0.127157	0.127157		20.8333	0.1134	0	0		30	47.5	38.33	2.67		-0.00857802	9999.85
50	1.4742	0	1.5498	0.173221	2.835	0.1134	2.268	0.1134		0.000631344	0.429153	0.000631313	0.0635783	0.000573864	0.508626	0.000573835	0.127157	0.127157		22.2222	1.09658	0	0		32	50.5	31.67	13		-0.0120471	9999.85
25	2.268	0.1134	3.6666	0.0654715	5.7834	0.300028	7.749	0.130943		0.000673125	0.270208	0.000673093	0.143051	0.000611818	0.270208	0.000611818	0.17484	0.17484		23.6111	2.57078	0	0		34	50	19	28.67		-0.00290139	9999.85
12.5	2.2302	0.0654715	5.2542	0.0654715	8.0136	0.0654715	8.694	0.261886		0.000714812	0.301997	0.000714781	0.17484	0.000649744	0.222524	0.000649744	0.17484	0.17484		25	4.04498	0	0		36	48.5	7.69	39		0.018859	9999.85
5	1.9656	0.0654715	5.54904	0.0130943	8.316	0.0654715	9.1476	0.0654715		0.000756407	0.619888	0.000756375	0.143051	0.000687642	0.301997	0.000687614	0.206629	0.206629		26.3889	4.49858	0	0		38	44.2	0	46		0.036835	9999.85
2.5	1.6443	0.0801859	2.7783	0.0801859	7.0308	0.160372	5.8968	0.320744		0.000798187	0.921885	0.000798094	0.127157	0.000725568	0.413259	0.000725568	0.270208	0.270208		27.7778	4.6494	0	0		40	37.5	7	49		0.0386011	9999.85
1	1.5309	0.0801859	2.7216	0	4.4226	0.160372	3.5721	0.0801859		0.000839812	0.953674	0.000839687	0.143051	0.00076338	0.349681	0.000763409	0.254313	0.254313		29.1667	4.4226	0	0		42	29	15.67	50		0.0270586	9999.85
										0.000881281	0.762939	0.00088125	0.254313	0.000801136	0.222524	0.00080108	0.17484	0.17484		30.5556	4.27178	0	0		44	16	27	49		0.0237157	9999.85
										0.000923063	0.540416	0.000923031	0.38147	0.000839091	0.0635783	0.000839034	0.17484	0.17484		31.9444	3.5154	0	0		46	4	37	45		0.0190483	9999.85
										0.000964656	0.413259	0.000964688	0.476837	0.000876989	-0.0635783	0.00087696	0.254313	0.254313		33.3333	2.07862	0	0		48	0	44.69	33.67		0.0184175	9999.85
										0.00100616	0.429153	0.00100628	0.588099	0.000914801	-0.190735	0.00091483	0.270208	0.270208		34.7222	0.567	0	0		50	4	49.36	19.34		0.0160838	9999.85
										0.00104794	0.508626	0.00104803	0.667572	0.000952812	-0.190735	0.000952812	0.206629	0.206629		36.1111	0.1134	0	0		52	10.5	50.34	11.33		0.00876724	9999.85
										0.00108966	0.476837	0.00108966	0.588099	0.00099071	-0.0635783	0.00099071	0.0635783	0.0635783		40.2778	0	0	0		54	25.5	49	2		0.0152638	9999.85
										0.00113128	0.333786	0.00113125	0.460943	0.00102849	0.0476837	0.00102847	-0.0635783	-0.0635783		41.6667	0.567	0	0		56	37.67	47	0		0.0181022	9999.85
										0.001173	0.254313	0.001173	0.38147	0.00106645	0.0476837	0.00106639	-0.222524	-0.222524		43.0556	2.00378	0	0		58	44	44	7.67		0.0324199	9999.85
										0.00121472	0.349681	0.00121469	0.349681	0.00110432	0	0.00110426	-0.317891	-0.317891		44.4444	3.47798	0	0		60	48	39	16		0.0343752	9999.85
										0.00125625	0.476837	0.00125628	0.349681	0.00114213	-0.0635783	0.00114207	-0.286102	-0.286102		45.8333	4.46002	0	0		62	50.5	30	24		0.044467	9999.85
										0.001298	0.460943	0.001298	0.349681	0.00118003	0	0.00118	-0.158946	-0.158946		47.2222	4.6494	0	0		64	51	20	31.71		0.0447823	9999.85
										0.00133972	0.413259	0.00133969	0.38147	0.00121793	0.127157	0.00121795	0	0		48.6111	4.38518	0	0		66	50	9	45.35		0.0401779	9999.85
										0.00138125	0.429153	0.00138128	0.333786	0.00125568	0.270208	0.00125565	0.17484	0.17484		50	4.1958	0	0		68	47	1	49		0.0346275	9999.85
										0.00142306	0.508626	0.00142309	0.254313	0.00129364	0.301997	0.00129361	0.333786	0.333786		51.3889	3.8556	0	0		70	40.76	13	51		0.0329875	9999.85
										0.00146478	0.476837	0.00146475	0.254313	0.00133153	0.270208	0.00133153	0.349681	0.349681		52.7778	2.6082	0	0		72	32.75	29	50.5		0.0193636	9999.85
										0.00150634	0.38147	0.00150634	0.270208	0.00136935	0.301997	0.00136935	0.222524	0.222524		54.1667	0.7938	0	0		74	19.75	42	49.7		0.00801036	9999.85
										0.00154819	0.254313	0.00154813	0.254313	0.00140736	0.38147	0.0014073	0.127157	0.127157		55.5556	0.1134	0	0		76	3	46.68	45.35		-0.00769499	9999.85
										0.00158988	0.143051	0.00158975	0.143051	0.00144523	0.429153	0.0014452	0.0158946	0.0158946		59.7222	0	0	0							-0.013687	9999.85
										0.00163141	0.127157	0.00163131	0.0476837	0.00148293	0.38147	0.00148293	-0.111262	-0.111262		61.1111	0.1134	0	0							-0.0190483	9999.85
										0.00167316	0.222524	0.001673	0.0476837	0.00152091	0.333786	0.00152085	-0.158946	-0.158946		62.5	0.6804	0	0							-0.00454131	9999.85
										0.00171484	0.413259	0.00171472	0.222524	0.00155878	0.254313	0.00155872	-0.0794729	-0.0794729		63.8889	2.87356	0	0							-0.0139393	9999.85
										0.00175641	0.635783	0.00175634	0.460943	0.00159662	0.222524	0.00159659	0.0635783	0.0635783		65.2778	4.1958	0	0		Fig. 11a					-0.00971335	9999.85
										0.00179816	0.826518	0.00179803	0.540416	0.00163457	0.206629	0.00163455	0.17484	0.17484		66.6667	4.72538	0	0			individual	wt adapt	w adapt		-0.0109118	9999.85
										0.00183978	0.969569	0.00183966	0.413259	0.00167247	0.206629	0.0016725	0.143051	0.143051		68.0556	4.6494	0	0		ave	1.125	1.39333	1.19167		0.000756884	9999.85
										0.00188125	1.00136	0.00188116	0.301997	0.0017102	0.254313	0.00171017	0.143051	0.143051		69.4444	4.49858	0	0		sd	0.313225	0.436608	0.404248		-3.96825e-11	9999.85
										0.00192306	0.921885	0.00192291	0.413259	0.00174818	0.254313	0.0017481	0.206629	0.206629		70.8333	4.4226	0	0							-0.00870417	9999.85
										0.00196481	0.747045	0.00196469	0.55631	0.00178611	0.17484	0.00178602	0.333786	0.333786		72.2222	3.5154	0	0							-0.00674889	9999.85
										0.00200634	0.619888	0.00200631	0.619888	0.00182389	0.0953674	0.00182383	0.413259	0.413259		73.6111	2.9484	0	0							-0.00182914	9999.85
										0.00204813	0.588099	0.00204806	0.508626	0.00186179	0.0953674	0.00186176	0.38147	0.38147		75	2.19316	0	0							0.00920876	9999.85
										0.00208978	0.619888	0.00208972	0.460943	0.00189972	0.0953674	0.00189969	0.301997	0.301997		76.3889	0.6804	0	0							0.00819958	9999.85
										0.00213134	0.619888	0.00213128	0.413259	0.0019375	0.0635783	0.00193744	0.301997	0.301997		77.7778	0.1134	0	0							0.0121101	9999.85
										0.00217312	0.55631	0.002173	0.413259	0.00197545	0.127157	0.0019754	0.270208	0.270208		79.1667	0	0	0							0.0109748	9999.85
										0.00221475	0.619888	0.00221469	0.429153	0.00201338	0.270208	0.00201332	0.17484	0.17484		80.5556	0	0.1134	0							0.000126147	9999.85
										0.00225634	0.683467	0.00225628	0.460943	0.00205119	0.429153	0.00205119	0.0476837	0.0476837		81.9444	0	1.17256	0							-0.00529819	9999.85
										0.00229806	0.762939	0.00229797	0.429153	0.00208915	0.508626	0.00208912	0.0635783	0.0635783		83.3333	0	3.0618	0							0.00327983	9999.85
										0.00233972	0.921885	0.00233966	0.460943	0.0021271	0.55631	0.00212705	0.17484	0.17484		84.7222	0	4.4226	0							0.0233373	9999.85
										0.00238131	1.04904	0.00238128	0.540416	0.00216489	0.55631	0.0021648	0.270208	0.270208		86.1111	0	4.6494	0							0.0305907	9999.85
										0.00242306	1.00136	0.00242297	0.619888	0.00220276	0.460943	0.0022027	0.301997	0.301997		87.5	0	4.3092	0							0.0220758	9999.85
										0.00246469	0.794729	0.00246466	0.540416	0.00224062	0.38147	0.00224054	0.222524	0.222524		88.8889	0	4.1958	0							0.0213189	9999.85
										0.00250628	0.635783	0.00250622	0.413259	0.00227847	0.413259	0.00227838	0.17484	0.17484		90.2778	0	3.81931	0							0.0160207	9999.85
										0.00254803	0.588099	0.00254797	0.38147	0.00231639	0.460943	0.00231634	0.301997	0.301997		91.6667	0	3.2886	0							0.011101	9999.85
										0.00258975	0.619888	0.00258962	0.38147	0.00235435	0.413259	0.00235429	0.476837	0.476837		93.0556	0	1.96636	0							0.0105333	9999.85
										0.00263122	0.619888	0.00263119	0.254313	0.00239207	0.301997	0.00239202	0.588099	0.588099		94.4444	0	0.983178	0							0.00977642	9999.85
										0.002673	0.588099	0.00267291	0.0158946	0.00243	0.270208	0.00242994	0.588099	0.588099		95.8333	0	0.567	0							0.0181652	9999.85
										0.00271466	0.619888	0.00271456	-0.158946	0.0024679	0.254313	0.00246781	0.508626	0.508626		97.2222	0	0.3402	0							0.0215712	9999.85
										0.00275625	0.715256	0.00275619	-0.158946	0.00250568	0.143051	0.00250565	0.333786	0.333786		98.6111	0	0	0							0.0280047	9999.85
										0.00279797	0.794729	0.00279788	-0.0794729	0.00254364	0.0953674	0.00254364	0.0635783	0.0635783		100	0	0.1134	0							0.0290139	9999.85
										0.00283956	0.826518	0.0028395	0.0158946	0.00258151	0.143051	0.00258145	-0.0635783	-0.0635783		101.389	0	1.134	0							0.0219496	9999.85
										0.00288106	0.826518	0.00288109	0.127157	0.0026192	0.254313	0.00261918	0.0476837	0.0476837		102.778	0	2.34398	0							0.014507	9999.85
										0.00292291	0.826518	0.00292287	0.17484	0.00265719	0.333786	0.00265716	0.206629	0.206629		104.167	0	3.78076	0							0.0162099	9999.85
										0.00296466	0.747045	0.00296459	0.127157	0.00269514	0.349681	0.00269509	0.254313	0.254313		105.556	0	4.3092	0							0.0242834	9999.85
										0.00300631	0.635783	0.00300625	0.0158946	0.00273298	0.349681	0.00273295	0.17484	0.17484		106.944	0	4.72765	0							0.0257971	9999.85
										0.00304806	0.667572	0.00304794	-0.0317891	0.00277091	0.333786	0.00277088	0.0635783	0.0635783		108.333	0	4.6494	0							0.0379073	9999.85
										0.00308978	0.826518	0.00308962	-0.0317891	0.00280881	0.301997	0.00280878	0.0635783	0.0635783		109.722	0	4.536	0							0.0405564	9999.85
										0.00313128	0.969569	0.00313122	0	0.00284659	0.38147	0.00284645	0.143051	0.143051		111.111	0	3.8556	0							0.0475576	9999.85
										0.00317309	1.03315	0.003173	0.0158946	0.00288455	0.429153	0.00288446	0.17484	0.17484		112.5	0	3.402	0							0.0374658	9999.85
										0.00321481	0.969569	0.00321472	0.0476837	0.00292244	0.38147	0.00292239	0.206629	0.206629		113.889	0	2.9484	0							0.0370873	9999.85
										0.00325638	0.874201	0.00325634	0.17484	0.00296034	0.254313	0.00296026	0.206629	0.206629		115.278	0	1.5876	0							0.0204359	9999.85
										0.00329813	0.794729	0.00329803	0.301997	0.00299827	0.206629	0.00299824	0.143051	0.143051		116.667	0	0.9072	0							0.00939798	9999.85
										0.00333975	0.794729	0.00333959	0.38147	0.00303611	0.254313	0.00303611	0.0476837	0.0476837		118.056	0	0.6804	0							0.0098395	9999.85
										0.00338122	0.762939	0.00338116	0.301997	0.00307384	0.349681	0.00307378	-0.0317891	-0.0317891		119.444	0	0	0							0.0172191	9999.85
										0.00342303	0.715256	0.00342291	0.127157	0.00311182	0.349681	0.00311176	-0.0317891	-0.0317891		120.833	0	-0.1134	0							0.0326722	9999.85
										0.00346469	0.715256	0.00346459	-0.0317891	0.00314969	0.301997	0.00314966	0.0158946	0.0158946		122.222	0	0.2268	0							0.0323568	9999.85
										0.00350625	0.683467	0.00350628	-0.0794729	0.00318756	0.254313	0.00318753	0.0953674	0.0953674		123.611	0	1.51276	0							0.0430793	9999.85
										0.00354806	0.635783	0.003548	-0.0317891	0.00322548	0.270208	0.00322551	0.127157	0.127157		125	0	3.0618	0							0.038475	9999.85
										0.00358978	0.588099	0.00358963	-0.0317891	0.00326338	0.349681	0.00326338	0.143051	0.143051		126.389	0	4.1958	0							0.0281939	9999.85
										0.00363131	0.619888	0.00363125	-0.0794729	0.00330114	0.429153	0.00330108	0.206629	0.206629		127.778	0	4.6494	0							0.0206251	9999.85
										0.00367309	0.619888	0.003673	-0.0317891	0.00333909	0.429153	0.00333906	0.222524	0.222524		129.167	0	4.61198	0							0.0251664	9999.85
										0.00371475	0.619888	0.00371469	0.0953674	0.00337699	0.349681	0.00337693	0.17484	0.17484		130.556	0	4.46002	0							0.0415025	9999.85
										0.00375628	0.588099	0.00375625	0.206629	0.00341486	0.301997	0.00341477	0.127157	0.127157		131.944	0	3.7422	0							0.035952	9999.85
										0.00379803	0.588099	0.003798	0.17484	0.00345273	0.301997	0.00345273	0.17484	0.17484		133.333	0	2.268	0							0.0444039	9999.85
										0.00383975	0.540416	0.00383966	0.0953674	0.00349065	0.270208	0.00349063	0.301997	0.301997		134.722	0	1.134	0							0.0474945	9999.85
										0.00388131	0.429153	0.00388125	0.127157	0.00352841	0.206629	0.00352835	0.38147	0.38147		136.111	0	0.9072	0							0.0486298	9999.85
										0.00392313	0.349681	0.00392303	0.17484	0.00356636	0.0635783	0.00356633	0.301997	0.301997		137.5	0	0.567	0							0.0422594	9999.85
										0.00396478	0.413259	0.00396469	0.254313	0.00360423	-0.0635783	0.0036042	0.222524	0.222524		138.889	0	-0.0567	0							0.0455392	9999.85
										0.00400628	0.508626	0.00400625	0.333786	0.00364205	-0.0794729	0.00364199	0.206629	0.206629		140.278	0	0.2268	0							0.0509005	9999.85
										0.00404806	0.55631	0.00404794	0.413259	0.00368	0.0158946	0.00367994	0.254313	0.254313		141.667	0	1.09658	0							0.0500174	9999.85
										0.00408972	0.635783	0.00408956	0.349681	0.00371793	0.17484	0.00371787	0.270208	0.270208		143.056	0	2.34398	0							0.0387273	9999.85
										0.00413125	0.762939	0.00413116	0.143051	0.00375565	0.206629	0.0037556	0.222524	0.222524		144.444	0	3.89416	0							0.0372766	9999.85
										0.00417303	0.921885	0.00417294	0.0158946	0.00379361	0.127157	0.00379352	0.127157	0.127157		145.833	0	4.6494	0							0.0394841	9999.85
										0.00421469	1.04904	0.00421459	0	0.00383151	0	0.00383142	0.0635783	0.0635783		147.222	0	4.72538	0							0.0358259	9999.85
										0.00425631	1.1603	0.00425625	0.0158946	0.00386937	-0.0317891	0.00386932	0.17484	0.17484		148.611	0	4.6494	0							0.0332398	9999.85
										0.00429806	1.1762	0.00429797	0.0476837	0.00390736	0.0476837	0.0039073	0.413259	0.413259		150	0	4.536	0							0.0348167	9999.85
										0.00433975	1.12851	0.00433962	0.0635783	0.00394526	0.0953674	0.00394523	0.55631	0.55631		151.389	0	4.1958	0							0.0392318	9999.85
										0.00438125	1.08083	0.00438116	0.0635783	0.00398298	0.0158946	0.00398293	0.540416	0.540416		152.778	0	2.7216	0							0.0413133	9999.85
										0.00442303	1.12851	0.00442297	0.0635783	0.00402094	0.0158946	0.00402085	0.429153	0.429153		154.167	0	1.4742	0							0.0324199	9999.85
										0.00446481	1.23978	0.00446469	0.127157	0.00405886	0.222524	0.00405878	0.349681	0.349681		155.556	0	0.7938	0							0.0327352	9999.85
										0.00450634	1.28746	0.00450628	0.17484	0.00409665	0.460943	0.00409659	0.413259	0.413259		156.944	0	0.6804	0							0.0450346	9999.85
										0.00454806	1.23978	0.004548	0.254313	0.00413455	0.508626	0.00413449	0.413259	0.413259		158.333	0	0	0							0.0612446	9999.85
										0.00458981	1.08083	0.00458969	0.254313	0.00417244	0.429153	0.00417241	0.333786	0.333786		159.722	0	0	0							0.0587847	9999.85
										0.00463128	0.969569	0.00463125	0.222524	0.00421017	0.333786	0.00421014	0.254313	0.254313		161.111	0	0	0							0.0527927	9999.85
										0.00467309	0.953674	0.00467303	0.222524	0.00424818	0.206629	0.00424813	0.254313	0.254313		162.5	0	0	0.567							0.0557571	9999.85
										0.00471475	1.03315	0.00471469	0.254313	0.00428605	0.0158946	0.00428602	0.222524	0.222524		163.889	0	0	1.0206							0.0601723	9999.85
										0.00475638	1.23978	0.00475631	0.206629	0.00432386	-0.111262	0.00432381	0.127157	0.127157		165.278	0	0	2.9484							0.0537388	9999.85
										0.00479806	1.41462	0.004798	0.0635783	0.00436185	-0.111262	0.00436179	0.0476837	0.0476837		166.667	0	0	4.3092							0.0483775	9999.85
										0.00483975	1.38283	0.00483966	-0.0635783	0.00439977	-0.0317891	0.00439974	0.0635783	0.0635783		168.056	0	0	4.68909							0.0591001	9999.85
										0.00488128	1.25567	0.00488125	0.0158946	0.00443756	0.143051	0.00443747	0.127157	0.127157		169.444	0	0	4.6494							0.0766345	9999.85
										0.00492297	1.20799	0.00492291	0.254313	0.00447548	0.38147	0.0044754	0.143051	0.143051		170.833	0	0	4.61198							0.068435	9999.85
										0.00496459	1.33514	0.00496459	0.429153	0.00451335	0.619888	0.0045133	0.222524	0.222524		172.222	0	0	4.57456							0.0536126	9999.85
										0.00500615	1.4623	0.00500622	0.460943	0.00455116	0.588099	0.00455114	0.333786	0.333786		173.611	0	0	3.43942							0.058217	9999.85
										0.00504797	1.4623	0.00504794	0.349681	0.00458915	0.413259	0.00458909	0.349681	0.349681		175	0	0	2.41882							0.0748685	9999.85
										0.00508975	1.44641	0.00508962	0.254313	0.00462707	0.270208	0.00462705	0.333786	0.333786		176.389	0	0	1.8144							0.0776437	9999.85
										0.00513122	1.4623	0.00513115	0.17484	0.00466483	0.254313	0.00466477	0.333786	0.333786		177.778	0	0	1.32338							0.0738593	9999.85
										0.00517303	1.54177	0.00517294	0.143051	0.00470273	0.222524	0.0047027	0.349681	0.349681		179.167	0	0	0.567							0.0703902	9999.85
										0.00521472	1.58946	0.00521466	0.0953674	0.00474063	0.143051	0.00474054	0.349681	0.349681		180.556	0	0	0.1134							0.0745531	9999.85
										0.00525628	1.50998	0.00525625	-0.0317891	0.00477841	0.143051	0.00477838	0.38147	0.38147		181.944	0	0	0.3402							0.0715886	9999.85
										0.00529803	1.28746	0.00529797	-0.111262	0.00481636	0.206629	0.00481634	0.460943	0.460943		183.333	0	0	1.0206							0.0691918	9999.85
										0.00533965	1.03315	0.00533959	-0.143051	0.0048542	0.143051	0.00485418	0.540416	0.540416		184.722	0	0	2.57078							0.0609923	9999.85
										0.00538119	0.874201	0.00538115	-0.190735	0.00489196	0	0.0048919	0.588099	0.588099		186.111	0	0	3.969							0.058154	9999.85
										0.00542303	0.874201	0.00542291	-0.286102	0.00492991	0	0.00492986	0.588099	0.588099		187.5	0	0	4.72538							0.0591631	9999.85
										0.00546472	1.03315	0.00546462	-0.270208	0.00496787	0.127157	0.00496781	0.476837	0.476837		188.889	0	0	4.7628							0.0611815	9999.85
										0.00550635	1.25567	0.00550625	-0.0635783	0.00500574	0.254313	0.00500571	0.301997	0.301997		190.278	0	0	4.72538							0.0614969	9999.85
										0.00554803	1.44641	0.00554794	0.254313	0.00504366	0.254313	0.00504364	0.127157	0.127157		191.667	0	0	4.6494							0.0623799	9999.85
										0.00558975	1.54177	0.00558962	0.413259	0.00508159	0.333786	0.00508153	0.0635783	0.0635783		193.056	0	0	4.3092							0.0686242	9999.85
										0.00563125	1.57356	0.00563115	0.301997	0.00511937	0.508626	0.00511929	0.270208	0.270208		194.444	0	0	3.1752							0.0527296	9999.85
										0.00567306	1.58946	0.00567294	0.0635783	0.00515733	0.635783	0.00515725	0.588099	0.588099		195.833	0	0	2.0412							0.0584062	9999.85
										0.00571478	1.58946	0.00571472	-0.0635783	0.00519523	0.635783	0.00519514	0.683467	0.683467		197.222	0	0	1.701							0.0474945	9999.85
										0.00575643	1.65304	0.00575635	-0.0635783	0.0052331	0.619888	0.00523304	0.619888	0.619888		198.611	0	0	1.2474							0.0457284	9999.85
										0.00579818	1.7484	0.00579803	0.0635783	0.00527102	0.635783	0.00527096	0.476837	0.476837		200	0	0	0.3402							0.0329875	9999.85
										0.00583975	1.85966	0.00583959	0.17484	0.00530889	0.588099	0.00530881	0.38147	0.38147		201.389	0	0	0							0.0274371	9999.85
										0.00588125	1.87556	0.00588115	0.206629	0.00534656	0.460943	0.00534653	0.301997	0.301997		202.778	0	0	0.6804							0.0307169	9999.85
										0.00592303	1.95503	0.00592291	0.143051	0.00538449	0.349681	0.00538446	0.301997	0.301997		204.167	0	0	1.5876							0.0422594	9999.85
										0.00596472	2.0345	0.0059646	0.0158946	0.00542239	0.413259	0.00542233	0.429153	0.429153		205.556	0	0	3.1752							0.0519727	9999.85
										0.00600631	2.0345	0.00600628	-0.0794729	0.0054602	0.55631	0.00546017	0.476837	0.476837		206.944	0	0	4.4226							0.0620645	9999.85
										0.00604809	1.92324	0.006048	-0.190735	0.00549818	0.715256	0.00549818	0.476837	0.476837		208.333	0	0	4.7628							0.0631998	9999.85
										0.00608978	1.87556	0.00608962	-0.190735	0.00553611	0.715256	0.00553605	0.476837	0.476837		209.722	0	0	4.83878							0.076193	9999.85
										0.00613131	1.98682	0.00613122	-0.111262	0.00557389	0.55631	0.0055738	0.588099	0.588099		211.111	0	0	4.7628							0.080482	9999.85
										0.00617306	2.12987	0.00617297	0.0476837	0.00561182	0.413259	0.00561176	0.667572	0.667572		212.5	0	0	4.72538							0.0836988	9999.85
										0.00621475	2.19345	0.00621469	0.0953674	0.00564969	0.413259	0.00564963	0.667572	0.667572		213.889	0	0	4.0824							0.0627583	9999.85
										0.00625628	2.11398	0.00625628	0.0158946	0.00568753	0.460943	0.00568747	0.588099	0.588099		215.278	0	0	3.0618							0.0658489	9999.85
										0.006298	1.98682	0.00629794	-0.0635783	0.00572545	0.413259	0.00572543	0.476837	0.476837		216.667	0	0	2.23058							0.066732	9999.85
										0.00633975	1.90735	0.00633962	-0.0635783	0.00576338	0.301997	0.00576335	0.460943	0.460943		218.056	0	0	1.66358							0.0809866	9999.85
										0.00638125	1.95503	0.00638122	-0.0317891	0.00580114	0.270208	0.00580108	0.540416	0.540416		219.444	0	0	1.0206							0.0742377	9999.85
										0.00642306	2.06629	0.00642297	0	0.00583909	0.429153	0.00583904	0.747045	0.747045		220.833	0	0	0							0.0789683	9999.85
										0.00646472	2.19345	0.00646466	0.0476837	0.00587696	0.619888	0.0058769	0.890096	0.890096		222.222	0	0	0.3402							0.0789683	9999.85
										0.00650631	2.28882	0.00650631	0.254313	0.00591483	0.683467	0.00591475	0.890096	0.890096		223.611	0	0	1.05802							0.077013	9999.85
										0.00654813	2.32061	0.00654803	0.413259	0.00595279	0.619888	0.00595275	0.794729	0.794729		225	0	0	2.64562							0.0675519	9999.85
										0.00658978	2.3365	0.00658962	0.349681	0.00599068	0.540416	0.00599065	0.683467	0.683467		226.389	0	0	4.1958							0.0799775	9999.85
										0.00663131	2.36829	0.00663122	0.17484	0.00602844	0.460943	0.00602835	0.588099	0.588099		227.778	0	0	4.83878							0.0840772	9999.85
										0.00667312	2.32061	0.00667293	0.0953674	0.00606636	0.429153	0.0060663	0.508626	0.508626		229.167	0	0	4.8762							0.0935383	9999.85
										0.00671478	2.20935	0.0067146	0.127157	0.00610426	0.540416	0.00610418	0.460943	0.460943		230.556	0	0	4.8762							0.0867263	9999.85
										0.00675638	2.16166	0.00675625	0.127157	0.00614213	0.635783	0.00614205	0.460943	0.460943		231.944	0	0	4.83878							0.0978904	9999.85
										0.00679803	2.16166	0.00679794	0.0953674	0.00618003	0.619888	0.00617994	0.429153	0.429153		233.333	0	0	4.6494							0.0956828	9999.85
										0.00683968	2.12987	0.00683956	0	0.00621787	0.476837	0.00621784	0.349681	0.349681		234.722	0	0	3.969							0.0895016	9999.85
										0.00688119	2.12987	0.00688115	-0.111262	0.00625557	0.413259	0.00625554	0.38147	0.38147		236.111	0	0	2.835							0.0891231	9999.85
										0.00692303	2.20935	0.00692297	-0.111262	0.00629358	0.413259	0.0062935	0.508626	0.508626		237.5	0	0	2.0412							0.0857172	9999.85
										0.00696475	2.3365	0.00696469	0.0158946	0.00633153	0.349681	0.00633148	0.588099	0.588099		238.889	0	0	1.5876							0.0795359	9999.85
										0.00700628	2.44776	0.00700625	0.0635783	0.00636938	0.270208	0.00636929	0.55631	0.55631		240.278	0	0	0.6804							0.0737332	9999.85
										0.00704806	2.47955	0.00704797	-0.0317891	0.00640727	0.254313	0.00640725	0.55631	0.55631		241.667	0	0	0							0.0751838	9999.85
										0.00708978	2.41597	0.00708963	-0.270208	0.00644517	0.333786	0.00644517	0.635783	0.635783												0.0807343	9999.85
										0.00713125	2.32061	0.00713116	-0.397364	0.00648295	0.476837	0.0064829	0.762939	0.762939												0.086474	9999.85
										0.00717303	2.12987	0.00717294	-0.397364	0.00652091	0.588099	0.00652082	0.826518	0.826518												0.0988365	9999.85
										0.00721462	2.00272	0.0072146	-0.238419	0.0065588	0.55631	0.00655875	0.794729	0.794729												0.105838	9999.85
										0.00725622	2.0345	0.00725625	-0.0635783	0.00659662	0.508626	0.00659656	0.683467	0.683467												0.107982	9999.85
										0.00729794	2.08219	0.00729797	0.127157	0.00663457	0.55631	0.00663452	0.476837	0.476837												0.121606	9999.85
										0.00733962	2.11398	0.00733959	0.17484	0.00667253	0.667572	0.00667247	0.254313	0.254313												0.125264	9999.85
										0.00738119	2.11398	0.00738119	0.0635783	0.00671031	0.747045	0.00671025	0.222524	0.222524												0.128292	9999.85
										0.00742297	2.20935	0.00742294	-0.0794729	0.00674824	0.683467	0.00674815	0.413259	0.413259												0.116182	9999.85
										0.00746465	2.3365	0.00746465	-0.143051	0.00678611	0.55631	0.00678605	0.635783	0.635783												0.125075	9999.85
										0.00750628	2.52724	0.00750625	-0.111262	0.00682389	0.38147	0.00682389	0.747045	0.747045												0.135419	9999.85
										0.00754806	2.65439	0.007548	-0.190735	0.00686185	0.38147	0.00686182	0.667572	0.667572												0.147845	9999.85
										0.00758978	2.73387	0.00758965	-0.286102	0.00689977	0.635783	0.00689975	0.508626	0.508626												0.144313	9999.85
										0.00763125	2.78155	0.00763119	-0.286102	0.0069375	0.969569	0.00693747	0.429153	0.429153												0.139582	9999.85
										0.00767303	2.82923	0.00767297	-0.111262	0.00697543	1.1762	0.00697537	0.476837	0.476837												0.127913	9999.85
										0.00771475	2.76566	0.00771469	0.0476837	0.00701332	1.23978	0.00701327	0.619888	0.619888												0.117632	9999.85
										0.00775631	2.57492	0.00775628	0.0476837	0.00705111	1.1762	0.00705108	0.715256	0.715256												0.113974	9999.85
										0.0077981	2.44776	0.007798	0	0.00708909	1.12851	0.00708903	0.715256	0.715256												0.117443	9999.85
										0.00783978	2.40008	0.00783962	-0.143051	0.00712696	1.09672	0.0071269	0.667572	0.667572												0.1264	9999.85
										0.00788131	2.41597	0.00788119	-0.222524	0.00716471	1.08083	0.00716466	0.588099	0.588099												0.128986	9999.85
										0.00792312	2.49545	0.00792293	-0.222524	0.0072027	1.04904	0.00720264	0.508626	0.508626												0.146394	9999.85
										0.00796482	2.54313	0.00796462	-0.0635783	0.00724062	0.953674	0.00724054	0.508626	0.508626												0.153395	9999.85
										0.00800637	2.52724	0.00800622	0.127157	0.00727846	0.874201	0.00727841	0.540416	0.540416												0.166199	9999.85
										0.00804806	2.52724	0.0080479	0.17484	0.00731636	0.890096	0.00731634	0.55631	0.55631												0.165947	9999.85
										0.00808978	2.52724	0.00808959	0.0953674	0.00735429	1.00136	0.0073542	0.508626	0.508626												0.180328	9999.85
										0.00813128	2.57492	0.00813115	0	0.00739207	1.04904	0.00739196	0.429153	0.429153												0.180958	9999.85
										0.00817303	2.65439	0.00817291	-0.0317891	0.00743	0.969569	0.00742991	0.333786	0.333786												0.177679	9999.85
										0.00821478	2.70208	0.00821465	0.0635783	0.00746793	0.874201	0.00746784	0.206629	0.206629												0.178246	9999.85
										0.00825637	2.76566	0.00825631	0.254313	0.0075058	0.826518	0.00750574	0.143051	0.143051												0.202403	9999.85
										0.0082981	2.78155	0.00829803	0.413259	0.00754372	0.826518	0.00754366	0.222524	0.222524												0.229399	9999.85
										0.00833972	2.81334	0.00833962	0.413259	0.00758156	0.826518	0.0075815	0.333786	0.333786												0.231417	9999.85
										0.00838122	2.81334	0.00838115	0.270208	0.00761929	0.794729	0.00761923	0.333786	0.333786												0.237788	9990.23
										0.00842303	2.76566	0.00842293	0.143051	0.00765721	0.715256	0.00765716	0.254313	0.254313												0.235139	9659.27
										0.00846472	2.57492	0.00846465	0.0476837	0.00769511	0.635783	0.00769505	0.17484	0.17484												0.241005	9593.05
										0.00850631	2.41597	0.00850628	0.0158946	0.00773293	0.635783	0.0077329	0.17484	0.17484												0.248069	9461.67
										0.00854806	2.40008	0.008548	0.0635783	0.00777091	0.715256	0.00777091	0.143051	0.143051												0.257025	9350.28
										0.00858972	2.49545	0.00858965	0.143051	0.00780884	0.874201	0.00780878	0.0953674	0.0953674												0.256773	9219.67
										0.00863131	2.65439	0.00863122	0.206629	0.00784662	1.00136	0.00784659	0.0476837	0.0476837												0.271785	8948.06
										0.00867303	2.76566	0.00867293	0.17484	0.00788457	1.03315	0.00788452	0.0635783	0.0635783												0.279101	9073.33
										0.00871472	2.82923	0.00871468	0.127157	0.0079225	1.03315	0.00792241	0.0635783	0.0635783												0.281939	9032.9
										0.00875631	2.86102	0.00875628	0.0953674	0.00796031	1.03315	0.00796025	0.0953674	0.0953674												0.277903	8485.26
										0.00879806	2.90871	0.00879797	0.17484	0.00799821	0.921885	0.00799815	0.0953674	0.0953674												0.286292	8261.57
										0.00883975	2.98818	0.00883966	0.301997	0.00803614	0.842412	0.00803608	0.143051	0.143051												0.288499	8013.76
										0.00888122	3.09944	0.00888122	0.413259	0.00807389	0.874201	0.0080738	0.222524	0.222524												0.293103	7738.65
										0.00892297	3.17891	0.00892297	0.540416	0.00811185	0.921885	0.00811179	0.254313	0.254313												0.305214	7282.87
										0.00896466	3.2266	0.00896463	0.588099	0.00814969	0.874201	0.00814966	0.206629	0.206629												0.304772	7193.45
										0.00900625	3.24249	0.00900625	0.588099	0.00818753	0.842412	0.00818747	0.143051	0.143051												0.311836	7223.51
										0.00904806	3.14712	0.00904797	0.508626	0.00822551	0.890096	0.00822548	0.17484	0.17484												0.322811	7065.28
										0.00908972	3.06765	0.00908963	0.429153	0.00826338	0.921885	0.00826335	0.222524	0.222524												0.346968	6975.71
										0.00913125	3.09944	0.00913122	0.460943	0.00830114	0.874201	0.00830108	0.222524	0.222524												0.359772	6936.65
										0.00917303	3.14712	0.00917291	0.540416	0.00833906	0.762939	0.00833903	0.17484	0.17484												0.359015	6734.16
										0.00921469	3.19481	0.00921456	0.476837	0.00837693	0.747045	0.00837687	0.0635783	0.0635783												0.361097	6551.06
										0.00925631	3.19481	0.00925625	0.333786	0.0084148	0.842412	0.00841471	-0.0317891	-0.0317891												0.358196	6381.68
										0.00929806	3.19481	0.00929797	0.270208	0.00845273	0.890096	0.00845267	0	0												0.366143	6190.49
										0.00933978	3.14712	0.00933963	0.301997	0.00849062	0.874201	0.00849057	0.0158946	0.0158946												0.379704	6085.51
										0.00938125	3.17891	0.00938119	0.333786	0.00852838	0.715256	0.00852827	0.0158946	0.0158946												0.387146	5868.38
										0.00942303	3.24249	0.00942294	0.333786	0.00856634	0.55631	0.0085663	0.0158946	0.0158946												0.378568	5813.6
										0.00946478	3.32197	0.00946469	0.333786	0.00860426	0.55631	0.00860423	0.127157	0.127157												0.379893	5715.18
										0.00950631	3.35376	0.00950628	0.270208	0.0086421	0.715256	0.00864202	0.301997	0.301997												0.390931	5408.78
										0.00954806	3.38554	0.009548	0.206629	0.00868	0.890096	0.00867995	0.38147	0.38147												0.408024	5320.74
										0.00958975	3.38554	0.00958963	0.222524	0.00871787	0.969569	0.00871784	0.349681	0.349681												0.407141	5218.2
										0.00963125	3.32197	0.00963122	0.349681	0.00875565	1.03315	0.0087556	0.270208	0.270208												0.408718	5239.11
										0.00967306	3.32197	0.00967294	0.429153	0.00879364	1.20799	0.00879358	0.206629	0.206629												0.404365	5149.69
										0.00971468	3.40144	0.00971465	0.413259	0.00883153	1.36693	0.0088315	0.143051	0.143051												0.413259	5112.46
										0.00975631	3.48091	0.00975631	0.270208	0.0088694	1.36693	0.00886935	0.17484	0.17484												0.422909	5132.14
										0.00979809	3.48091	0.009798	0.0635783	0.00890733	1.20799	0.0089073	0.270208	0.270208												0.437668	5083.16
										0.00983978	3.43323	0.00983966	-0.158946	0.00894525	1.03315	0.0089452	0.38147	0.38147												0.45514	5021.67
										0.00988134	3.40144	0.00988128	-0.286102	0.00898301	0.921885	0.00898295	0.460943	0.460943												0.471539	4919.13
										0.00992306	3.43323	0.00992297	-0.270208	0.00902091	0.890096	0.00902085	0.38147	0.38147												0.489452	4834.29
										0.00996478	3.38554	0.00996472	-0.0794729	0.00905878	0.921885	0.00905875	0.254313	0.254313												0.491407	4731.29
										0.0100064	3.27428	0.0100063	0.0953674	0.00909662	0.921885	0.00909656	0.222524	0.222524												0.512726	4698.79
										0.0100482	3.2266	0.0100481	0.206629	0.00913457	0.874201	0.00913452	0.301997	0.301997												0.52799	4574.58
										0.0100899	3.30607	0.0100897	0.254313	0.0091725	0.826518	0.00917247	0.460943	0.460943												0.524962	4485.93
										0.0101313	3.48091	0.0101312	0.301997	0.00921025	0.794729	0.0092102	0.667572	0.667572												0.512726	4286.5
										0.0101731	3.65575	0.010173	0.38147	0.00924818	0.794729	0.0092481	0.762939	0.762939												0.509825	4167.79
										0.0102147	3.8147	0.0102147	0.413259	0.00928602	0.842412	0.009286	0.794729	0.794729												0.529819	4105.53
										0.0102562	3.86238	0.0102562	0.413259	0.00932386	0.953674	0.0093238	0.747045	0.747045												0.545272	4046.33
										0.0102981	3.8147	0.010298	0.429153	0.00936188	0.953674	0.00936182	0.667572	0.667572												0.550318	3948.97
										0.0103397	3.65575	0.0103396	0.349681	0.00939975	0.842412	0.00939971	0.619888	0.619888												0.559338	3889.01
										0.0103812	3.43323	0.0103811	0.254313	0.00943747	0.826518	0.00943741	0.619888	0.619888												0.568736	3792.57
										0.010423	3.32197	0.0104229	0.206629	0.0094754	0.953674	0.00947531	0.588099	0.588099												0.587216	3753.66
										0.0104648	3.44912	0.0104647	0.206629	0.00951332	1.08083	0.00951327	0.540416	0.540416												0.596299	3709.41
										0.0105063	3.71933	0.0105063	0.143051	0.00955116	1.09672	0.00955111	0.429153	0.429153												0.615284	3651.43
										0.010548	3.89417	0.0105479	0.0635783	0.00958906	1.09672	0.00958898	0.301997	0.301997												0.632629	3589.78
										0.0105897	3.86238	0.0105896	0.0158946	0.00962693	1.03315	0.00962688	0.222524	0.222524												0.64701	3528.44
										0.0106312	3.73522	0.0106312	0.0158946	0.00966466	1.00136	0.0096646	0.222524	0.222524												0.653128	3496.09
										0.010673	3.68754	0.0106729	0.0476837	0.00970264	1.03315	0.00970255	0.254313	0.254313												0.663157	3443.91
										0.0107148	3.76701	0.0107147	0.143051	0.0097406	1.04904	0.00974054	0.38147	0.38147												0.66896	3412.32
										0.0107564	3.86238	0.0107563	0.254313	0.00977844	1.08083	0.00977838	0.476837	0.476837												0.685107	3375.85
										0.0107981	3.92596	0.010798	0.270208	0.00981636	1.12851	0.0098163	0.508626	0.508626												0.704344	3367.31
										0.0108397	3.97364	0.0108396	0.333786	0.00985423	1.1762	0.0098542	0.460943	0.460943												0.724086	3346.56
										0.0108812	4.06901	0.0108812	0.460943	0.00989196	1.1762	0.0098919	0.333786	0.333786												0.744774	3291.32
										0.0109229	4.13259	0.0109229	0.588099	0.00992994	1.1603	0.00992989	0.206629	0.206629												0.748685	3275.91
										0.0109646	4.14848	0.0109646	0.619888	0.00996784	1.12851	0.00996775	0.206629	0.206629												0.756254	3237.76
										0.0110062	4.14848	0.0110062	0.413259	0.0100057	1.1603	0.0100057	0.270208	0.270208												0.761993	3229.22
										0.011048	4.1008	0.0110479	0.206629	0.0100436	1.1762	0.0100436	0.349681	0.349681												0.773788	3201.6
										0.0110897	4.1008	0.0110896	0.127157	0.0100816	1.20799	0.0100815	0.38147	0.38147												0.778834	3186.04
										0.0111313	4.18027	0.0111312	0.206629	0.0101194	1.1762	0.0101193	0.413259	0.413259												0.794792	3141.94
										0.0111731	4.27564	0.011173	0.222524	0.0101573	1.09672	0.0101573	0.429153	0.429153												0.813083	3131.71
										0.0112148	4.3869	0.0112147	0.143051	0.0101953	0.969569	0.0101952	0.429153	0.429153												0.831122	3120.57
										0.0112563	4.3869	0.0112563	0.0476837	0.010233	0.842412	0.010233	0.349681	0.349681												0.848467	3072.51
										0.0112981	4.27564	0.0112979	0	0.0102709	0.826518	0.0102709	0.301997	0.301997												0.869786	3058.47
										0.0113398	4.14848	0.0113396	-0.0794729	0.0103088	0.969569	0.0103088	0.349681	0.349681												0.892114	3022.77
										0.0113813	4.06901	0.0113812	-0.143051	0.0103466	1.1762	0.0103466	0.460943	0.460943												0.898989	2966
										0.011423	4.1008	0.011423	-0.111262	0.0103846	1.25567	0.0103845	0.508626	0.508626												0.908955	2941.89
										0.0114647	4.06901	0.0114647	-0.0317891	0.0104225	1.1603	0.0104224	0.38147	0.38147												0.920624	2898.41
										0.0115063	4.00543	0.0115063	0.0158946	0.0104603	0.969569	0.0104603	0.206629	0.206629												0.940997	2801.36
										0.0115481	4.00543	0.011548	0.127157	0.0104982	0.842412	0.0104982	0.206629	0.206629												0.958783	2780.3
										0.0115898	4.14848	0.0115896	0.254313	0.0105361	0.826518	0.0105361	0.349681	0.349681												0.978588	2744.29
										0.0116312	4.30743	0.0116312	0.349681	0.0105739	0.890096	0.0105738	0.55631	0.55631												1.00558	2715.45
										0.011673	4.33922	0.0116729	0.349681	0.0106118	1.04904	0.0106117	0.715256	0.715256												1.02249	2706.91
										0.0117147	4.27564	0.0117146	0.254313	0.0106497	1.1603	0.0106496	0.762939	0.762939												1.03144	2682.19
										0.0117563	4.21206	0.0117562	0.17484	0.0106875	1.1603	0.0106874	0.715256	0.715256												1.03409	2630.31
										0.0117981	4.18027	0.011798	0.127157	0.0107254	1.1762	0.0107254	0.55631	0.55631												1.05289	2597.66
										0.0118397	4.14848	0.0118396	0.0635783	0.0107634	1.25567	0.0107633	0.349681	0.349681												1.0879	2579.04
										0.0118812	4.05312	0.0118811	0.0476837	0.0108011	1.33514	0.0108011	0.17484	0.17484												1.11451	2553.56
										0.011923	3.86238	0.0119229	0.0635783	0.0108391	1.38283	0.010839	0.17484	0.17484												1.13198	2530.52
										0.0119647	3.7988	0.0119647	0.0476837	0.010877	1.50998	0.0108769	0.429153	0.429153												1.1429	2502.59
										0.0120063	3.86238	0.0120062	-0.0635783	0.0109147	1.58946	0.0109146	0.715256	0.715256												1.16888	2492.83
										0.012048	4.00543	0.0120479	-0.0794729	0.0109526	1.54177	0.0109526	0.826518	0.826518												1.18679	2454.38
										0.0120897	4.05312	0.0120896	0.0158946	0.0109906	1.36693	0.0109905	0.747045	0.747045												1.20174	2396.09
										0.0121313	3.94185	0.0121312	0.0635783	0.0110284	1.23978	0.0110283	0.635783	0.635783												1.21493	2364.5
										0.0121731	3.86238	0.0121729	0.0158946	0.0110664	1.12851	0.0110663	0.667572	0.667572												1.23227	2345.73
										0.0122147	3.94185	0.0122147	0	0.0111043	1.12851	0.0111042	0.683467	0.683467												1.23669	2326.05
										0.0122563	4.06901	0.0122563	0.127157	0.0111421	1.1603	0.011142	0.667572	0.667572												1.25428	2289.43
										0.0122981	4.18027	0.012298	0.270208	0.0111801	1.23978	0.0111801	0.635783	0.635783												1.28481	2270.51
										0.0123398	4.21206	0.0123397	0.301997	0.011218	1.25567	0.011218	0.747045	0.747045												1.32234	2248.08
										0.0123814	4.27564	0.0123813	0.222524	0.0112558	1.23978	0.0112557	0.826518	0.826518												1.34271	2208.71
										0.0124231	4.43459	0.012423	0.17484	0.0112937	1.1762	0.0112937	0.842412	0.842412												1.35356	2182.46
										0.0124648	4.59353	0.0124647	0.17484	0.0113316	1.1603	0.0113315	0.890096	0.890096												1.37488	2142.18
										0.0125063	4.64121	0.0125063	0.127157	0.0113694	1.12851	0.0113693	0.969569	0.969569												1.40888	2114.26
										0.0125481	4.54585	0.012548	0.0635783	0.0114073	1.04904	0.0114073	1.08083	1.08083												1.45543	2093.66
										0.0125898	4.43459	0.0125897	0.0476837	0.0114452	0.969569	0.0114452	1.20799	1.20799												1.49592	2057.95
										0.0126313	4.41869	0.0126312	0.0953674	0.011483	1.03315	0.0114829	1.25567	1.25567												1.53282	2012.79
										0.012673	4.48227	0.012673	0.206629	0.0115209	1.23978	0.0115209	1.08083	1.08083												1.54745	1991.42
										0.0127147	4.673	0.0127146	0.333786	0.0115588	1.36693	0.0115587	0.762939	0.762939												1.55735	1967.16
										0.0127562	4.83195	0.0127563	0.413259	0.0115966	1.44641	0.0115966	0.508626	0.508626												1.57476	1948.85
										0.012798	4.84785	0.012798	0.476837	0.0116346	1.50998	0.0116345	0.413259	0.413259												1.58908	1942.44
										0.0128396	4.76837	0.0128395	0.619888	0.0116724	1.58946	0.0116724	0.460943	0.460943												1.60567	1900.94
										0.0128811	4.72069	0.0128811	0.683467	0.0117102	1.62125	0.0117101	0.619888	0.619888												1.62516	1867.07
										0.0129229	4.72069	0.0129229	0.619888	0.0117482	1.62125	0.0117481	0.826518	0.826518												1.64288	1830.14
										0.0129647	4.75248	0.0129646	0.460943	0.0117861	1.65304	0.0117861	0.890096	0.890096												1.6758	1802.52
										0.0130063	4.75248	0.0130063	0.333786	0.0118239	1.65304	0.0118239	0.842412	0.842412												1.70293	1773.68
										0.013048	4.72069	0.013048	0.222524	0.0118618	1.58946	0.0118618	0.826518	0.826518												1.7373	1751.71
										0.0130898	4.673	0.0130896	0.17484	0.0118997	1.44641	0.0118997	0.921885	0.921885												1.77414	1722.72
										0.0131313	4.62532	0.0131312	0.222524	0.0119375	1.25567	0.0119374	1.09672	1.09672												1.81482	1694.03
										0.0131731	4.51406	0.0131729	0.413259	0.0119755	1.1603	0.0119754	1.1603	1.1603												1.85771	1683.5
										0.0132148	4.48227	0.0132147	0.588099	0.0120134	1.25567	0.0120134	1.03315	1.03315												1.87979	1671.6
										0.0132564	4.51406	0.0132564	0.667572	0.0120513	1.44641	0.0120512	0.874201	0.874201												1.91038	1651.76
										0.0132981	4.62532	0.013298	0.588099	0.0120892	1.62125	0.0120892	0.715256	0.715256												1.94488	1621.55
										0.0133397	4.75248	0.0133396	0.429153	0.012127	1.70072	0.012127	0.588099	0.588099												1.97137	1593.17
										0.0133812	4.87963	0.0133812	0.301997	0.0121648	1.71661	0.0121647	0.540416	0.540416												2.00171	1582.03
										0.013423	4.95911	0.0134229	0.270208	0.0122027	1.7484	0.0122027	0.508626	0.508626												2.02769	1569.98
										0.0134647	5.05447	0.0134646	0.222524	0.0122406	1.82788	0.0122405	0.38147	0.38147												2.08673	1560.36
										0.0135063	5.16574	0.0135062	0.143051	0.0122784	1.92324	0.0122783	0.38147	0.38147												2.13284	1558.07
										0.013548	5.24521	0.013548	0.127157	0.0123164	2.00272	0.0123163	0.588099	0.588099												2.16948	1538.39
										0.0135898	5.21342	0.0135896	0.222524	0.0123543	2.06629	0.0123542	0.874201	0.874201												2.20707	1524.96
										0.0136312	5.05447	0.0136312	0.413259	0.012392	2.06629	0.012392	0.921885	0.921885												2.24643	1511.69
										0.0136731	5.00679	0.013673	0.619888	0.01243	1.95503	0.01243	0.794729	0.794729												2.28756	1495.51
										0.0137147	5.08626	0.0137147	0.747045	0.0124679	1.82788	0.0124679	0.747045	0.747045												2.32212	1478.58
										0.0137563	5.21342	0.0137563	0.667572	0.0125057	1.7484	0.0125057	0.874201	0.874201												2.3698	1461.33
										0.013798	5.2611	0.013798	0.476837	0.0125436	1.70072	0.0125435	0.969569	0.969569												2.412	1465.76
										0.0138397	5.32468	0.0138396	0.413259	0.0125815	1.66893	0.0125815	0.921885	0.921885												2.44518	1448.21
										0.0138812	5.42005	0.0138812	0.460943	0.0126193	1.66893	0.0126193	0.762939	0.762939												2.48485	1433.26
										0.0139231	5.46773	0.013923	0.460943	0.0126573	1.66893	0.0126572	0.715256	0.715256												2.52963	1429.6
										0.0139647	5.42005	0.0139647	0.333786	0.0126952	1.65304	0.0126951	0.826518	0.826518												2.58255	1416.47
										0.0140063	5.29289	0.0140062	0.254313	0.012733	1.57356	0.012733	0.890096	0.890096												2.60362	1398.47
										0.0140481	5.13395	0.014048	0.254313	0.012771	1.49409	0.0127709	0.874201	0.874201												2.64474	1395.87
										0.0140898	5.05447	0.0140897	0.254313	0.0128089	1.38283	0.0128088	0.842412	0.842412												2.68574	1378.17
										0.0141313	5.10216	0.0141312	0.206629	0.0128466	1.25567	0.0128465	0.953674	0.953674												2.75632	1373.44
										0.0141731	5.24521	0.0141729	0.127157	0.0128845	1.23978	0.0128845	1.03315	1.03315												2.80709	1365.36
										0.0142147	5.34058	0.0142147	0.127157	0.0129224	1.41462	0.0129223	1.03315	1.03315												2.86676	1353.61
										0.0142564	5.24521	0.0142563	0.127157	0.0129603	1.65304	0.0129602	0.969569	0.969569												2.93507	1341.71
										0.0142981	5.00679	0.014298	0.0635783	0.0129982	1.78019	0.0129981	0.969569	0.969569												3.00281	1330.87
										0.0143398	4.89553	0.0143397	0	0.0130361	1.79609	0.013036	1.04904	1.04904												3.06437	1317.75
										0.0143813	4.975	0.0143812	0.0158946	0.0130738	1.78019	0.0130738	1.08083	1.08083												3.12789	1304.17
										0.0144231	5.16574	0.014423	0.127157	0.0131118	1.70072	0.0131118	1.03315	1.03315												3.18957	1279.45
										0.0144648	5.29289	0.0144648	0.222524	0.0131497	1.50998	0.0131497	0.921885	0.921885												3.25914	1261.9
										0.0145063	5.34058	0.0145063	0.270208	0.0131876	1.30336	0.0131875	0.890096	0.890096												3.3084	1254.12
										0.014548	5.37237	0.0145479	0.301997	0.0132255	1.20799	0.0132254	0.921885	0.921885												3.37533	1250.15
										0.0145897	5.38826	0.0145896	0.349681	0.0132634	1.30336	0.0132634	0.969569	0.969569												3.42799	1240.23
										0.0146312	5.37237	0.0146312	0.413259	0.0133012	1.44641	0.0133011	0.969569	0.969569												3.49618	1237.95
										0.014673	5.29289	0.0146729	0.460943	0.0133391	1.50998	0.013339	0.874201	0.874201												3.56839	1225.13
										0.0147147	5.18163	0.0147146	0.540416	0.013377	1.50998	0.0133769	0.747045	0.747045												3.63614	1213.53
										0.0147562	5.13395	0.0147563	0.55631	0.0134148	1.44641	0.0134147	0.683467	0.683467												3.70861	1201.48
										0.014798	5.18163	0.0147979	0.55631	0.0134528	1.33514	0.0134527	0.762939	0.762939												3.79155	1192.63
										0.0148397	5.2611	0.0148397	0.55631	0.0134906	1.25567	0.0134906	0.826518	0.826518												3.87064	1183.78
										0.0148813	5.37237	0.0148812	0.55631	0.0135284	1.25567	0.0135284	0.715256	0.715256												3.9416	1173.4
										0.014923	5.46773	0.014923	0.588099	0.0135664	1.30336	0.0135663	0.55631	0.55631												4.02335	1170.04
										0.0149647	5.53131	0.0149647	0.588099	0.0136042	1.41462	0.0136042	0.508626	0.508626												4.10503	1163.94
										0.0150063	5.46773	0.0150063	0.540416	0.0136421	1.50998	0.013642	0.619888	0.619888												4.19913	1159.52
										0.015048	5.46773	0.015048	0.476837	0.01368	1.58946	0.01368	0.826518	0.826518												4.2798	1150.36
										0.0150897	5.53131	0.0150896	0.476837	0.0137179	1.65304	0.0137179	1.00136	1.00136												4.35656	1139.53
										0.0151312	5.59489	0.0151312	0.55631	0.0137557	1.65304	0.0137556	1.1603	1.1603												4.42569	1137.54
										0.015173	5.59489	0.0151729	0.683467	0.0137936	1.57356	0.0137935	1.23978	1.23978												4.50025	1126.71
										0.0152147	5.5472	0.0152146	0.715256	0.0138314	1.54177	0.0138314	1.08083	1.08083												4.59681	1119.54
										0.0152562	5.53131	0.0152562	0.619888	0.0138693	1.62125	0.0138692	0.842412	0.842412												4.68335	1110.84
										0.015298	5.62668	0.0152979	0.619888	0.0139072	1.82788	0.0139072	0.683467	0.683467												4.77638	1100.62
										0.0153396	5.8651	0.0153395	0.747045	0.0139451	2.0345	0.0139451	0.715256	0.715256												4.85775	1099.7
										0.0153812	6.07173	0.0153811	0.826518	0.0139829	2.11398	0.0139828	0.762939	0.762939												4.96087	1098.02
										0.015423	6.1512	0.0154229	0.683467	0.0140208	2.08219	0.0140208	0.794729	0.794729												5.06457	1100.31
										0.0154648	6.08762	0.0154647	0.429153	0.0140587	2.06629	0.0140587	0.747045	0.747045												5.17942	1091.16
										0.0155064	6.03994	0.0155063	0.301997	0.0140966	2.0345	0.0140965	0.715256	0.715256												5.28034	1090.85
										0.0155481	6.00815	0.015548	0.413259	0.0141345	2.00272	0.0141345	0.762939	0.762939												5.387	1089.78
										0.0155898	5.99225	0.0155897	0.619888	0.0141724	2.00272	0.0141724	0.874201	0.874201												5.4912	1081.09
										0.0156313	5.94457	0.0156313	0.683467	0.0142102	2.12987	0.0142101	0.953674	0.953674												5.59073	1075.59
										0.0156731	5.83331	0.015673	0.635783	0.0142482	2.40008	0.0142481	1.00136	1.00136												5.6936	1074.37
										0.0157148	5.78562	0.0157148	0.540416	0.0142861	2.52724	0.0142861	1.00136	1.00136												5.79534	1066.59
										0.0157565	5.78562	0.0157564	0.476837	0.014324	2.40008	0.014324	0.953674	0.953674												5.91165	1058.04
										0.0157982	5.8651	0.0157981	0.508626	0.014362	2.12987	0.0143619	0.842412	0.842412												6.03622	1053.01
										0.0158399	5.94457	0.0158397	0.55631	0.0143998	2.00272	0.0143998	0.794729	0.794729												6.15454	1051.64
										0.0158813	5.94457	0.0158812	0.588099	0.0144375	2.00272	0.0144375	0.762939	0.762939												6.28025	1048.89
										0.0159231	5.91278	0.0159229	0.476837	0.0144755	2.06629	0.0144754	0.762939	0.762939												6.40072	1038.06
										0.0159647	5.91278	0.0159646	0.333786	0.0145133	2.16166	0.0145133	0.762939	0.762939												6.53191	1033.33
										0.0160062	5.99225	0.0160062	0.254313	0.0145511	2.27292	0.014551	0.715256	0.715256												6.66714	1022.95
										0.0160479	6.07173	0.0160479	0.254313	0.0145891	2.28882	0.0145891	0.667572	0.667572												6.81827	1019.59
										0.0160896	6.19888	0.0160895	0.301997	0.014627	2.24113	0.014627	0.683467	0.683467												6.95274	1016.85
										0.0161312	6.35783	0.0161312	0.333786	0.0146648	2.19345	0.0146648	0.747045	0.747045												7.07649	1007.69
										0.0161731	6.48498	0.016173	0.301997	0.0147028	2.16166	0.0147027	0.762939	0.762939												7.19444	1004.64
										0.0162147	6.48498	0.0162147	0.222524	0.0147407	2.08219	0.0147406	0.715256	0.715256												7.3315	1000.98
										0.0162563	6.4532	0.0162563	0.143051	0.0147784	2.06629	0.0147784	0.635783	0.635783												7.46931	997.162
										0.0162981	6.48498	0.016298	0.143051	0.0148164	2.08219	0.0148163	0.635783	0.635783												7.61899	989.532
										0.0163398	6.58035	0.0163397	0.206629	0.0148543	2.19345	0.0148543	0.715256	0.715256												7.76393	984.802
										0.0163812	6.65983	0.0163812	0.206629	0.0148921	2.24113	0.014892	0.842412	0.842412												7.91405	973.663
										0.016423	6.65983	0.0164229	0.222524	0.01493	2.28882	0.01493	1.00136	1.00136												8.05489	973.206
										0.0164646	6.69161	0.0164646	0.270208	0.0149679	2.32061	0.0149679	1.12851	1.12851												8.20721	966.492
										0.0165062	6.78698	0.0165062	0.270208	0.0150057	2.36829	0.0150057	1.20799	1.20799												8.36326	962.524
										0.016548	6.81877	0.016548	0.206629	0.0150437	2.40008	0.0150436	1.1603	1.1603												8.52037	959.473
										0.0165898	6.70751	0.0165896	0.0635783	0.0150816	2.3365	0.0150815	1.04904	1.04904												8.68588	956.421
										0.0166313	6.56446	0.0166312	-0.0635783	0.0151193	2.27292	0.0151193	0.953674	0.953674												8.83391	948.944
										0.0166731	6.4532	0.016673	-0.0635783	0.0151572	2.24113	0.0151572	0.890096	0.890096												8.99658	947.571
										0.0167148	6.37372	0.0167147	0	0.0151951	2.27292	0.015195	0.826518	0.826518												9.14348	940.247
										0.0167564	6.40551	0.0167563	0.0476837	0.0152329	2.20935	0.0152329	0.762939	0.762939												9.30703	935.822
										0.0167981	6.50088	0.016798	0.0953674	0.0152709	2.08219	0.0152708	0.747045	0.747045												9.47197	928.802
										0.0168397	6.61214	0.0168396	0.0953674	0.0153088	1.95503	0.0153087	0.794729	0.794729												9.64952	928.345
										0.0168812	6.62804	0.0168811	-0.0635783	0.0153466	1.82788	0.0153465	0.953674	0.953674												9.82701	928.802
										0.016923	6.56446	0.0169229	-0.286102	0.0153845	1.78019	0.0153845	1.09672	1.09672												10.014	914.917
										0.0169648	6.4532	0.0169647	-0.317891	0.0154224	1.82788	0.0154224	1.1762	1.1762												10.2023	910.797
										0.0170063	6.42141	0.0170063	-0.158946	0.0154603	1.92324	0.0154602	1.1603	1.1603												10.3978	901.794
										0.017048	6.53267	0.017048	-0.0317891	0.0154982	2.0345	0.0154982	1.08083	1.08083												10.5796	894.318
										0.0170898	6.62804	0.0170896	0.0476837	0.0155361	2.11398	0.015536	1.00136	1.00136												10.7681	890.656
										0.0171313	6.61214	0.0171312	0.0635783	0.0155738	2.19345	0.0155738	0.969569	0.969569												10.976	886.536
										0.0171731	6.53267	0.0171729	0.0476837	0.0156118	2.27292	0.0156117	0.953674	0.953674												11.1803	886.841
										0.0172148	6.53267	0.0172147	-0.0635783	0.0156497	2.36829	0.0156496	0.953674	0.953674												11.3713	882.111
										0.0172563	6.58035	0.0172563	-0.143051	0.0156875	2.49545	0.0156875	0.890096	0.890096												11.5582	878.754
										0.0172981	6.61214	0.017298	-0.143051	0.0157255	2.70208	0.0157255	0.826518	0.826518												11.7689	875.397
										0.0173398	6.69161	0.0173397	-0.0317891	0.0157634	2.86102	0.0157633	0.683467	0.683467												11.9931	873.108
										0.0173814	6.77109	0.0173813	0.0476837	0.0158012	2.86102	0.0158011	0.588099	0.588099												12.2234	870.972
										0.017423	6.70751	0.017423	0.0953674	0.0158391	2.73387	0.015839	0.635783	0.635783												12.4489	868.683
										0.0174647	6.56446	0.0174647	0.143051	0.015877	2.70208	0.0158769	0.794729	0.794729												12.6788	865.326
										0.0175063	6.53267	0.0175063	0.301997	0.0159148	2.81334	0.0159148	0.921885	0.921885												12.9102	861.969
										0.017548	6.65983	0.017548	0.460943	0.0159528	2.90871	0.0159527	0.969569	0.969569												13.1567	862.579
										0.0175897	6.78698	0.0175897	0.460943	0.0159907	2.90871	0.0159907	0.953674	0.953674												13.4034	859.222
										0.0176312	6.81877	0.0176312	0.301997	0.0160284	2.81334	0.0160284	0.921885	0.921885												13.6551	855.56
										0.017673	6.7393	0.0176729	0.127157	0.0160664	2.68618	0.0160663	0.874201	0.874201												13.9047	852.509
										0.0177147	6.56446	0.0177146	0.0158946	0.0161043	2.68618	0.0161042	0.762939	0.762939												14.1629	852.509
										0.0177562	6.37372	0.0177562	0.0635783	0.0161421	2.68618	0.0161421	0.762939	0.762939												14.4185	846.71
										0.017798	6.32604	0.0177979	0.222524	0.01618	2.65439	0.01618	0.953674	0.953674												14.6803	844.116
										0.0178397	6.4532	0.0178396	0.349681	0.0162179	2.6226	0.0162178	1.20799	1.20799												14.9326	840.607
										0.0178812	6.61214	0.0178812	0.508626	0.0162556	2.60671	0.0162556	1.33514	1.33514												15.1928	837.708
										0.0179231	6.7393	0.0179229	0.588099	0.0162936	2.49545	0.0162936	1.33514	1.33514												15.4614	836.639
										0.0179648	6.78698	0.0179647	0.55631	0.0163315	2.27292	0.0163314	1.25567	1.25567												15.7469	835.266
										0.0180064	6.7393	0.0180063	0.476837	0.0163693	2.11398	0.0163693	1.12851	1.12851												16.0367	829.163
										0.0180481	6.69161	0.018048	0.429153	0.0164072	2.19345	0.0164072	1.03315	1.03315												16.3338	828.247
										0.0180898	6.65983	0.0180897	0.38147	0.0164451	2.41597	0.0164451	1.00136	1.00136												16.6219	828.857
										0.0181313	6.65983	0.0181313	0.270208	0.0164829	2.68618	0.0164828	1.09672	1.09672												16.9172	825.806
										0.0181731	6.65983	0.018173	0.143051	0.0165209	2.86102	0.0165209	1.25567	1.25567												17.2192	822.449
										0.0182148	6.7393	0.0182147	0.0635783	0.0165588	2.78155	0.0165588	1.33514	1.33514												17.5237	820.465
										0.0182564	6.89824	0.0182564	0.0476837	0.0165967	2.60671	0.0165967	1.28746	1.28746												17.8299	818.024
										0.0182981	7.07308	0.018298	0.143051	0.0166347	2.47955	0.0166346	1.1762	1.1762												18.1464	815.43
										0.0183397	7.15256	0.0183396	0.413259	0.0166725	2.52724	0.0166725	1.08083	1.08083												18.479	818.787
										0.0183812	7.18435	0.0183811	0.588099	0.0167103	2.76566	0.0167102	1.04904	1.04904												18.8141	814.056
										0.018423	7.18435	0.0184229	0.588099	0.0167482	3.01997	0.0167481	1.09672	1.09672												19.1542	812.683
										0.0184646	7.0413	0.0184646	0.429153	0.0167861	3.11534	0.016786	1.1762	1.1762												19.4862	812.683
										0.0185062	6.86646	0.0185062	0.270208	0.0168239	3.03586	0.0168238	1.1762	1.1762												19.8162	811.31
										0.0185481	6.78698	0.018548	0.127157	0.0168618	2.90871	0.0168618	1.12851	1.12851												20.1503	812.073
										0.0185898	6.86646	0.0185896	-0.0317891	0.0168997	2.78155	0.0168997	1.04904	1.04904												20.5126	811.31
										0.0186313	6.94593	0.0186312	-0.158946	0.0169376	2.68618	0.0169375	1.00136	1.00136												20.8825	807.953
										0.0186731	6.91414	0.018673	-0.190735	0.0169755	2.6226	0.0169754	0.890096	0.890096												21.2548	808.563
										0.0187147	6.86646	0.0187147	-0.158946	0.0170133	2.6226	0.0170133	0.762939	0.762939												21.6176	806.274
										0.0187563	6.81877	0.0187563	-0.0794729	0.0170511	2.68618	0.0170511	0.762939	0.762939												21.9853	805.206
										0.0187981	6.86646	0.018798	-0.0317891	0.017089	2.76566	0.017089	0.874201	0.874201												22.3689	803.223
										0.0188398	7.0254	0.0188397	-0.111262	0.017127	2.82923	0.017127	0.842412	0.842412												22.7565	801.239
										0.0188813	7.23203	0.0188813	-0.190735	0.0171648	2.89281	0.0171647	0.588099	0.588099												23.1393	801.239
										0.0189231	7.39098	0.018923	-0.143051	0.0172028	2.89281	0.0172027	0.38147	0.38147												23.524	799.103
										0.0189647	7.43866	0.0189647	0.0635783	0.0172407	2.82923	0.0172406	0.38147	0.38147												23.909	798.798
										0.0190062	7.40687	0.0190063	0.270208	0.0172785	2.89281	0.0172784	0.588099	0.588099												24.3133	799.866
										0.0190481	7.3115	0.019048	0.429153	0.0173164	2.98818	0.0173164	0.794729	0.794729												24.7232	797.424
										0.0190897	7.23203	0.0190896	0.429153	0.0173543	3.11534	0.0173543	0.890096	0.890096												25.1498	798.187
										0.0191312	7.20024	0.0191312	0.349681	0.017392	3.11534	0.017392	0.953674	0.953674												25.5734	796.814
										0.019173	7.23203	0.0191729	0.301997	0.01743	3.01997	0.0174299	1.00136	1.00136												26.0106	797.424
										0.0192147	7.20024	0.0192146	0.270208	0.0174678	2.89281	0.0174678	1.03315	1.03315												26.4401	795.746
										0.0192562	7.23203	0.0192562	0.333786	0.0175057	2.82923	0.0175057	0.953674	0.953674												26.8708	795.746
										0.019298	7.35919	0.019298	0.333786	0.0175437	2.89281	0.0175436	0.794729	0.794729												27.299	796.814
										0.0193397	7.48634	0.0193396	0.270208	0.0175816	2.98818	0.0175815	0.683467	0.683467												27.7515	796.814
										0.0193812	7.53403	0.0193812	0.206629	0.0176193	3.06765	0.0176192	0.747045	0.747045												28.2094	797.424
										0.019423	7.6135	0.019423	0.222524	0.0176572	3.11534	0.0176572	0.921885	0.921885												28.671	795.135
										0.0194648	7.82013	0.0194647	0.301997	0.0176951	3.19481	0.0176951	1.03315	1.03315												29.1333	793.152
										0.0195063	8.01086	0.0195063	0.270208	0.017733	3.19481	0.0177329	1.00136	1.00136												29.5953	792.694
										0.019548	8.02676	0.019548	0.222524	0.0177709	3.19481	0.0177709	0.969569	0.969569												30.0694	790.71
										0.0195897	7.8996	0.0195896	0.222524	0.0178088	3.24249	0.0178088	0.969569	0.969569												30.5588	789.032
										0.0196312	7.82013	0.0196312	0.333786	0.0178466	3.24249	0.0178465	1.03315	1.03315												31.0579	789.795
										0.0196731	7.82013	0.019673	0.333786	0.0178846	3.14712	0.0178845	1.00136	1.00136												31.5597	789.337
										0.0197148	7.93139	0.0197147	0.206629	0.0179224	3.03586	0.0179224	0.953674	0.953674												32.0496	788.727
										0.0197564	7.97907	0.0197563	0.0953674	0.0179603	2.98818	0.0179603	0.953674	0.953674												32.562	790.71
										0.0197981	7.82013	0.019798	0.0953674	0.0179982	3.06765	0.0179982	1.04904	1.04904												33.0653	793.457
										0.0198398	7.5976	0.0198397	0.17484	0.0180361	3.14712	0.0180361	1.09672	1.09672												33.3556	797.119
										0.0198813	7.48634	0.0198812	0.301997	0.0180739	3.19481	0.0180738	1.04904	1.04904
										0.019923	7.45455	0.0199229	0.38147	0.0181118	3.19481	0.0181118	0.969569	0.969569
										0.0199647	7.51813	0.0199647	0.413259	0.0181497	3.19481	0.0181496	1.03315	1.03315
										0.0200063	7.51813	0.0200062	0.349681	0.0181876	3.2266	0.0181875	1.12851	1.12851
										0.0200481	7.53403	0.020048	0.301997	0.0182255	3.27428	0.0182255	1.20799	1.20799
										0.0200898	7.56582	0.0200897	0.254313	0.0182634	3.30607	0.0182634	1.20799	1.20799
										0.0201313	7.53403	0.0201312	0.143051	0.0183012	3.24249	0.0183011	1.20799	1.20799
										0.0201731	7.39098	0.020173	0.17484	0.0183391	3.17891	0.018339	1.12851	1.12851
										0.0202147	7.15256	0.0202146	0.301997	0.018377	3.17891	0.0183769	1.04904	1.04904
										0.0202563	7.0254	0.0202563	0.413259	0.0184148	3.24249	0.0184148	1.03315	1.03315
										0.0202981	7.0413	0.020298	0.349681	0.0184527	3.35376	0.0184527	0.969569	0.969569
										0.0203398	7.18435	0.0203396	0.301997	0.0184906	3.32197	0.0184905	0.953674	0.953674
										0.0203813	7.39098	0.0203812	0.254313	0.0185283	3.14712	0.0185283	0.921885	0.921885
										0.020423	7.56582	0.0204229	0.127157	0.0185663	3.03586	0.0185662	0.874201	0.874201
										0.0204647	7.5976	0.0204647	0.0635783	0.0186042	3.03586	0.0186041	0.794729	0.794729
										0.0205063	7.56582	0.0205063	0.0953674	0.018642	3.06765	0.018642	0.794729	0.794729
										0.0205479	7.56582	0.0205479	0.206629	0.0186799	3.14712	0.0186799	0.921885	0.921885
										0.0205896	7.51813	0.0205896	0.349681	0.0187179	3.32197	0.0187178	1.03315	1.03315
										0.0206311	7.39098	0.0206311	0.508626	0.0187557	3.5286	0.0187556	1.03315	1.03315
										0.0206729	7.27971	0.0206728	0.619888	0.0187936	3.5286	0.0187935	1.03315	1.03315
										0.0207147	7.3115	0.0207147	0.635783	0.0188316	3.32197	0.0188315	1.04904	1.04904
										0.0207563	7.45455	0.0207563	0.55631	0.0188694	3.11534	0.0188694	1.08083	1.08083
										0.020798	7.6135	0.0207979	0.413259	0.0189074	3.14712	0.0189074	0.953674	0.953674
										0.0208396	7.6135	0.0208396	0.301997	0.0189453	3.24249	0.0189452	0.747045	0.747045
										0.0208811	7.48634	0.0208811	0.254313	0.018983	3.32197	0.0189829	0.588099	0.588099
										0.0209229	7.39098	0.0209228	0.301997	0.0190209	3.40144	0.0190209	0.55631	0.55631
										0.0209646	7.40687	0.0209646	0.333786	0.0190588	3.5286	0.0190587	0.635783	0.635783
										0.0210063	7.45455	0.0210063	0.38147	0.0190966	3.59217	0.0190965	0.747045	0.747045
										0.0210481	7.51813	0.021048	0.460943	0.0191345	3.5127	0.0191345	0.794729	0.794729
										0.0210898	7.56582	0.0210897	0.619888	0.0191724	3.43323	0.0191724	0.842412	0.842412
										0.0211314	7.53403	0.0211313	0.747045	0.0192103	3.48091	0.0192102	0.953674	0.953674
										0.0211731	7.48634	0.021173	0.762939	0.0192482	3.60807	0.0192482	1.09672	1.09672
										0.0212148	7.51813	0.0212147	0.667572	0.0192861	3.65575	0.019286	1.23978	1.23978
										0.0212564	7.64529	0.0212563	0.508626	0.0193239	3.68754	0.0193238	1.25567	1.25567
										0.0212981	7.80424	0.021298	0.349681	0.0193618	3.68754	0.0193618	1.1603	1.1603
										0.0213398	7.80424	0.0213397	0.38147	0.0193997	3.63986	0.0193997	1.04904	1.04904
										0.0213813	7.66118	0.0213813	0.540416	0.0194375	3.56038	0.0194375	1.04904	1.04904
										0.0214231	7.51813	0.021423	0.667572	0.0194755	3.48091	0.0194754	1.09672	1.09672
										0.0214647	7.48634	0.0214647	0.588099	0.0195134	3.40144	0.0195133	1.09672	1.09672
										0.0215063	7.56582	0.0215063	0.413259	0.0195512	3.32197	0.0195511	1.09672	1.09672
										0.0215481	7.77245	0.021548	0.301997	0.0195891	3.17891	0.0195891	1.1603	1.1603
										0.0215897	8.05855	0.0215896	0.413259	0.019627	3.06765	0.019627	1.23978	1.23978
										0.0216313	8.21749	0.0216312	0.508626	0.0196648	3.17891	0.0196647	1.23978	1.23978
										0.021673	8.21749	0.0216729	0.55631	0.0197027	3.40144	0.0197027	1.20799	1.20799
										0.0217147	8.09034	0.0217146	0.508626	0.0197406	3.56038	0.0197405	1.1603	1.1603
										0.0217563	7.94729	0.0217563	0.540416	0.0197785	3.60807	0.0197784	1.09672	1.09672
										0.021798	7.94729	0.0217979	0.715256	0.0198164	3.71933	0.0198163	1.09672	1.09672
										0.0218397	8.05855	0.0218396	0.953674	0.0198542	3.86238	0.0198542	1.04904	1.04904
										0.0218812	8.21749	0.0218812	1.1603	0.019892	3.92596	0.019892	0.953674	0.953674
										0.021923	8.23339	0.0219229	1.12851	0.01993	3.76701	0.0199299	0.826518	0.826518
										0.0219647	8.09034	0.0219646	0.921885	0.0199679	3.56038	0.0199679	0.747045	0.747045
										0.0220062	7.93139	0.0220062	0.683467	0.0200057	3.40144	0.0200057	0.762939	0.762939
										0.022048	7.94729	0.0220479	0.667572	0.0200436	3.43323	0.0200436	0.762939	0.762939
										0.0220897	8.09034	0.0220896	0.794729	0.0200815	3.48091	0.0200815	0.747045	0.747045
										0.0221312	8.10623	0.0221312	0.842412	0.0201193	3.5127	0.0201193	0.747045	0.747045
										0.022173	8.01086	0.0221729	0.667572	0.0201573	3.44912	0.0201572	0.890096	0.890096
										0.0222146	7.93139	0.0222146	0.429153	0.0201952	3.44912	0.0201951	1.12851	1.12851
										0.0222563	7.8996	0.0222563	0.349681	0.020233	3.5286	0.020233	1.25567	1.25567
										0.0222981	7.8996	0.0222981	0.476837	0.020271	3.60807	0.0202709	1.25567	1.25567
										0.0223398	8.01086	0.0223398	0.683467	0.0203089	3.65575	0.0203088	1.1603	1.1603
										0.0223814	8.15391	0.0223813	0.826518	0.0203467	3.73522	0.0203466	1.08083	1.08083
										0.0224231	8.23339	0.022423	0.826518	0.0203845	3.76701	0.0203845	1.00136	1.00136
										0.0224647	8.23339	0.0224647	0.683467	0.0204224	3.76701	0.0204224	0.921885	0.921885
										0.0225062	8.15391	0.0225062	0.540416	0.0204603	3.73522	0.0204602	0.826518	0.826518
										0.022548	8.13802	0.022548	0.508626	0.0204982	3.7988	0.0204981	0.667572	0.667572
										0.0225898	8.15391	0.0225897	0.683467	0.0205361	3.84649	0.0205361	0.55631	0.55631
										0.0226313	8.1857	0.0226312	0.890096	0.0205738	3.8147	0.0205738	0.619888	0.619888
										0.022673	8.21749	0.022673	0.953674	0.0206118	3.76701	0.0206117	0.715256	0.715256
										0.0227147	8.21749	0.0227147	0.842412	0.0206497	3.76701	0.0206496	0.842412	0.842412
										0.0227563	8.21749	0.0227562	0.683467	0.0206875	3.86238	0.0206874	0.969569	0.969569
										0.0227981	8.31286	0.022798	0.588099	0.0207255	3.97364	0.0207254	1.03315	1.03315
										0.0228397	8.44002	0.0228396	0.540416	0.0207633	4.00543	0.0207633	0.953674	0.953674
										0.0228813	8.5036	0.0228812	0.55631	0.0208011	4.00543	0.020801	0.794729	0.794729
										0.0229231	8.47181	0.022923	0.540416	0.020839	4.00543	0.020839	0.715256	0.715256
										0.0229648	8.47181	0.0229647	0.429153	0.0208769	4.05312	0.0208769	0.715256	0.715256
										0.0230064	8.36055	0.0230063	0.301997	0.0209148	4.05312	0.0209147	0.715256	0.715256
										0.0230481	8.21749	0.023048	0.17484	0.0209527	4.02133	0.0209526	0.715256	0.715256
										0.0230898	8.1857	0.0230896	0.143051	0.0209906	3.97364	0.0209906	0.762939	0.762939
										0.0231313	8.31286	0.0231312	0.127157	0.0210284	3.94185	0.0210283	0.921885	0.921885
										0.0231731	8.42412	0.023173	0.127157	0.0210663	3.97364	0.0210663	1.09672	1.09672
										0.0232148	8.42412	0.0232147	0.127157	0.0211043	3.92596	0.0211042	1.23978	1.23978
										0.0232565	8.39233	0.0232564	0.17484	0.0211422	3.8147	0.0211421	1.23978	1.23978
										0.0232982	8.42412	0.0232981	0.270208	0.0211801	3.7988	0.0211801	1.1762	1.1762
										0.0233398	8.39233	0.0233397	0.349681	0.021218	3.8147	0.021218	1.09672	1.09672
										0.0233812	8.29697	0.0233812	0.460943	0.0212557	3.86238	0.0212557	1.04904	1.04904
										0.0234231	8.1857	0.0234229	0.619888	0.0212936	3.92596	0.0212936	1.00136	1.00136
										0.0234647	8.26518	0.0234646	0.667572	0.0213315	3.94185	0.0213314	0.921885	0.921885
										0.0235062	8.5036	0.0235062	0.540416	0.0213693	3.94185	0.0213693	0.890096	0.890096
										0.023548	8.71022	0.0235479	0.333786	0.0214073	3.97364	0.0214072	0.874201	0.874201
										0.0235896	8.71022	0.0235896	0.222524	0.0214452	4.00543	0.0214451	0.842412	0.842412
										0.0236313	8.63075	0.0236312	0.222524	0.021483	4.02133	0.021483	0.794729	0.794729
										0.0236731	8.5036	0.023673	0.349681	0.021521	4.05312	0.0215209	0.826518	0.826518
										0.0237148	8.44002	0.0237147	0.55631	0.0215589	4.00543	0.0215588	0.890096	0.890096
										0.0237563	8.44002	0.0237562	0.762939	0.0215966	3.86238	0.0215966	1.03315	1.03315
										0.023798	8.56717	0.0237979	0.890096	0.0216345	3.76701	0.0216345	1.09672	1.09672
										0.0238397	8.67844	0.0238396	0.874201	0.0216725	3.73522	0.0216724	1.09672	1.09672
										0.0238812	8.71022	0.0238812	0.715256	0.0217103	3.76701	0.0217102	1.12851	1.12851
										0.0239231	8.7738	0.023923	0.588099	0.0217482	3.76701	0.0217482	1.1762	1.1762
										0.0239647	8.93275	0.0239647	0.540416	0.0217861	3.71933	0.0217861	1.25567	1.25567
										0.0240064	9.01222	0.0240063	0.460943	0.0218239	3.8147	0.0218239	1.33514	1.33514
										0.0240481	8.93275	0.024048	0.333786	0.0218619	3.97364	0.0218618	1.36693	1.36693
										0.0240898	8.7738	0.0240897	0.143051	0.0218997	4.00543	0.0218997	1.36693	1.36693
										0.0241313	8.64665	0.0241312	0.0476837	0.0219375	3.86238	0.0219374	1.33514	1.33514
										0.0241731	8.59896	0.0241729	0.0635783	0.0219754	3.84649	0.0219754	1.28746	1.28746
										0.0242148	8.64665	0.0242147	0.254313	0.0220132	3.94185	0.0220132	1.1762	1.1762
										0.0242564	8.75791	0.0242563	0.460943	0.0220511	4.1008	0.022051	1.1603	1.1603
										0.0242981	8.75791	0.024298	0.508626	0.022089	4.18027	0.022089	1.20799	1.20799
										0.0243398	8.72612	0.0243397	0.460943	0.0221269	4.21206	0.0221269	1.28746	1.28746
										0.0243813	8.72612	0.0243812	0.38147	0.0221647	4.21206	0.0221646	1.30336	1.30336
										0.0244231	8.71022	0.024423	0.301997	0.0222027	4.13259	0.0222027	1.30336	1.30336
										0.0244647	8.63075	0.0244647	0.270208	0.0222406	4.02133	0.0222406	1.25567	1.25567
										0.0245063	8.55128	0.0245063	0.349681	0.0222784	3.92596	0.0222783	1.20799	1.20799
										0.024548	8.5036	0.024548	0.476837	0.0223163	3.92596	0.0223163	1.1603	1.1603
										0.0245897	8.51949	0.0245896	0.476837	0.0223542	3.94185	0.0223542	1.08083	1.08083
										0.0246312	8.67844	0.0246312	0.333786	0.022392	3.97364	0.022392	1.04904	1.04904
										0.024673	8.85328	0.0246729	0.206629	0.02243	4.00543	0.0224299	1.00136	1.00136
										0.0247146	8.93275	0.0247146	0.222524	0.0224679	4.02133	0.0224678	0.953674	0.953674
										0.0247562	8.85328	0.0247563	0.301997	0.0225057	3.97364	0.0225057	0.969569	0.969569
										0.0247979	8.72612	0.024798	0.333786	0.0225437	3.89417	0.0225436	1.08083	1.08083
										0.0248396	8.63075	0.0248396	0.270208	0.0225816	3.84649	0.0225816	1.09672	1.09672
										0.0248812	8.59896	0.0248813	0.17484	0.0226194	3.89417	0.0226193	1.04904	1.04904
										0.024923	8.67844	0.024923	0.127157	0.0226573	3.94185	0.0226572	1.03315	1.03315
										0.0249647	8.7738	0.0249647	0.143051	0.0226952	3.92596	0.0226951	1.03315	1.03315
										0.0250063	8.88507	0.0250063	0.222524	0.022733	3.92596	0.022733	1.03315	1.03315
										0.0250481	9.04401	0.025048	0.254313	0.022771	4.02133	0.0227709	1.09672	1.09672
										0.0250898	9.18706	0.0250896	0.254313	0.0228089	4.22796	0.0228088	1.23978	1.23978
										0.0251312	9.17117	0.0251312	0.254313	0.0228466	4.43459	0.0228465	1.30336	1.30336
										0.0251729	8.98043	0.0251729	0.270208	0.0228845	4.51406	0.0228845	1.28746	1.28746
										0.0252145	8.80559	0.0252145	0.349681	0.0229224	4.43459	0.0229224	1.23978	1.23978
										0.0252561	8.72612	0.0252562	0.476837	0.0229603	4.35511	0.0229602	1.1603	1.1603
										0.0252979	8.72612	0.0252979	0.588099	0.0229982	4.35511	0.0229981	1.09672	1.09672
										0.0253396	8.85328	0.0253395	0.55631	0.023036	4.33922	0.023036	1.09672	1.09672
										0.0253812	9.04401	0.0253811	0.508626	0.0230738	4.21206	0.0230738	1.1603	1.1603
										0.0254231	9.12349	0.0254229	0.413259	0.0231118	4.06901	0.0231117	1.12851	1.12851
										0.0254648	9.04401	0.0254647	0.301997	0.0231497	4.13259	0.0231496	1.04904	1.04904
										0.0255064	8.96454	0.0255063	0.254313	0.0231875	4.25974	0.0231874	1.00136	1.00136
										0.0255481	8.88507	0.0255479	0.270208	0.0232254	4.33922	0.0232254	1.00136	1.00136
										0.0255898	8.93275	0.0255896	0.38147	0.0232634	4.30743	0.0232633	1.03315	1.03315
										0.0256312	9.04401	0.0256311	0.460943	0.0233011	4.22796	0.0233011	1.08083	1.08083
										0.025673	9.17117	0.0256729	0.476837	0.0233391	4.18027	0.023339	1.12851	1.12851
										0.0257147	9.18706	0.0257147	0.460943	0.023377	4.13259	0.023377	1.1762	1.1762
										0.0257564	9.12349	0.0257564	0.413259	0.0234149	4.13259	0.0234148	1.1762	1.1762
										0.0257982	9.04401	0.0257982	0.429153	0.0234528	4.13259	0.0234528	1.09672	1.09672
										0.0258398	8.93275	0.0258397	0.476837	0.0234907	4.14848	0.0234907	1.08083	1.08083
										0.0258813	8.85328	0.0258812	0.55631	0.0235284	4.25974	0.0235284	1.09672	1.09672
										0.0259231	8.85328	0.025923	0.635783	0.0235664	4.35511	0.0235663	1.08083	1.08083
										0.0259647	8.85328	0.0259646	0.667572	0.0236043	4.3869	0.0236042	1.04904	1.04904
										0.0260062	8.88507	0.0260062	0.588099	0.0236421	4.35511	0.023642	1.1603	1.1603
										0.026048	8.91685	0.026048	0.349681	0.02368	4.33922	0.02368	1.30336	1.30336
										0.0260898	8.91685	0.0260897	0.0635783	0.023718	4.33922	0.0237179	1.41462	1.41462
										0.0261314	8.91685	0.0261313	-0.111262	0.0237558	4.41869	0.0237557	1.4623	1.4623
										0.0261732	8.93275	0.026173	-0.143051	0.0237937	4.54585	0.0237936	1.57356	1.57356
										0.0262148	8.93275	0.0262147	-0.143051	0.0238316	4.673	0.0238315	1.65304	1.65304
										0.0262563	8.91685	0.0262562	-0.111262	0.0238694	4.75248	0.0238693	1.58946	1.58946
										0.026298	9.01222	0.026298	-0.0317891	0.0239072	4.75248	0.0239072	1.49409	1.49409
										0.0263398	9.21885	0.0263397	0.127157	0.0239452	4.6889	0.0239452	1.4623	1.4623
										0.0263813	9.34601	0.0263813	0.222524	0.023983	4.673	0.023983	1.41462	1.41462
										0.0264231	9.34601	0.026423	0.0953674	0.0240209	4.76837	0.0240209	1.33514	1.33514
										0.0264648	9.26654	0.0264647	-0.143051	0.0240588	4.89553	0.0240588	1.1603	1.1603
										0.0265063	9.18706	0.0265063	-0.190735	0.0240966	4.92732	0.0240966	1.04904	1.04904
										0.0265481	9.17117	0.026548	0.0158946	0.0241346	4.84785	0.0241345	1.08083	1.08083
										0.0265897	9.25064	0.0265896	0.333786	0.0241725	4.76837	0.0241724	1.1762	1.1762
										0.0266312	9.34601	0.0266312	0.476837	0.0242102	4.6889	0.0242101	1.20799	1.20799
										0.026673	9.42548	0.0266729	0.460943	0.0242481	4.59353	0.024248	1.1762	1.1762
										0.0267146	9.47316	0.0267146	0.38147	0.024286	4.51406	0.0242859	1.20799	1.20799
										0.0267563	9.50495	0.0267562	0.270208	0.0243238	4.56174	0.0243238	1.23978	1.23978
										0.026798	9.50495	0.0267979	0.222524	0.0243618	4.75248	0.0243617	1.25567	1.25567
										0.0268397	9.47316	0.0268396	0.254313	0.0243997	5.00679	0.0243996	1.30336	1.30336
										0.0268812	9.47316	0.0268812	0.270208	0.0244374	5.18163	0.0244374	1.36693	1.36693
										0.026923	9.45727	0.0269229	0.333786	0.0244754	5.24521	0.0244754	1.36693	1.36693
										0.0269647	9.3778	0.0269647	0.460943	0.0245133	5.16574	0.0245133	1.30336	1.30336
										0.0270062	9.34601	0.0270062	0.635783	0.0245512	4.95911	0.0245511	1.36693	1.36693
										0.027048	9.3778	0.027048	0.747045	0.0245891	4.76837	0.0245891	1.50998	1.50998
										0.0270897	9.39369	0.0270897	0.762939	0.024627	4.76837	0.024627	1.58946	1.58946
										0.0271312	9.34601	0.0271312	0.762939	0.0246648	4.89553	0.0246647	1.65304	1.65304
										0.027173	9.34601	0.0271729	0.683467	0.0247028	5.00679	0.0247027	1.70072	1.70072
										0.0272147	9.47316	0.0272146	0.460943	0.0247406	5.05447	0.0247406	1.70072	1.70072
										0.0272563	9.63211	0.0272563	0.254313	0.0247785	5.10216	0.0247784	1.57356	1.57356
										0.0272981	9.71158	0.027298	0.254313	0.0248164	5.13395	0.0248164	1.4623	1.4623
										0.0273397	9.71158	0.0273397	0.38147	0.0248543	5.10216	0.0248543	1.57356	1.57356
										0.0273813	9.63211	0.0273813	0.429153	0.0248921	5.13395	0.024892	1.71661	1.71661
										0.0274231	9.63211	0.027423	0.349681	0.02493	5.18163	0.0249299	1.7484	1.7484
										0.0274648	9.71158	0.0274647	0.270208	0.0249679	5.10216	0.0249678	1.7484	1.7484
										0.0275064	9.75927	0.0275063	0.270208	0.0250057	4.95911	0.0250057	1.78019	1.78019
										0.0275481	9.75927	0.027548	0.254313	0.0250437	4.95911	0.0250437	1.7484	1.7484
										0.0275898	9.74337	0.0275897	0.222524	0.0250816	5.10216	0.0250816	1.62125	1.62125
										0.0276313	9.63211	0.0276312	0.206629	0.0251193	5.2611	0.0251193	1.44641	1.44641
										0.0276731	9.53674	0.027673	0.206629	0.0251573	5.2611	0.0251572	1.36693	1.36693
										0.0277147	9.53674	0.0277147	0.206629	0.0251952	5.18163	0.0251951	1.41462	1.41462
										0.0277563	9.63211	0.0277563	0.206629	0.025233	5.16574	0.0252329	1.44641	1.44641
										0.027798	9.74337	0.0277979	0.222524	0.0252709	5.24521	0.0252709	1.36693	1.36693
										0.0278397	9.71158	0.0278395	0.206629	0.0253088	5.34058	0.0253087	1.23978	1.23978
										0.0278812	9.55264	0.0278811	0.0635783	0.0253465	5.46773	0.0253464	1.23978	1.23978
										0.027923	9.34601	0.0279229	-0.0794729	0.0253845	5.53131	0.0253844	1.36693	1.36693
										0.0279647	9.26654	0.0279646	-0.190735	0.0254224	5.49952	0.0254223	1.49409	1.49409
										0.0280063	9.34601	0.0280062	-0.190735	0.0254602	5.42005	0.0254601	1.57356	1.57356
										0.028048	9.42548	0.0280479	-0.111262	0.0254982	5.2611	0.0254981	1.58946	1.58946
										0.0280897	9.42548	0.0280896	0.0476837	0.025536	5.18163	0.025536	1.58946	1.58946
										0.0281313	9.3778	0.0281312	0.222524	0.0255738	5.18163	0.0255737	1.57356	1.57356
										0.0281731	9.39369	0.0281729	0.349681	0.0256118	5.24521	0.0256117	1.54177	1.54177
										0.0282148	9.47316	0.0282147	0.413259	0.0256497	5.21342	0.0256497	1.57356	1.57356
										0.0282564	9.47316	0.0282564	0.460943	0.0256876	5.2611	0.0256875	1.65304	1.65304
										0.0282982	9.45727	0.0282981	0.540416	0.0257256	5.37237	0.0257255	1.70072	1.70072
										0.0283398	9.50495	0.0283397	0.55631	0.0257634	5.42005	0.0257634	1.57356	1.57356
										0.0283812	9.67979	0.0283812	0.508626	0.0258011	5.45184	0.0258011	1.36693	1.36693
										0.028423	9.87053	0.0284229	0.38147	0.0258391	5.49952	0.0258391	1.28746	1.28746
										0.0284647	10.0136	0.0284646	0.333786	0.025877	5.5472	0.0258769	1.33514	1.33514
										0.0285063	10.1248	0.0285062	0.429153	0.0259148	5.57899	0.0259147	1.36693	1.36693
										0.0285481	10.0772	0.028548	0.635783	0.0259528	5.53131	0.0259527	1.28746	1.28746
										0.0285898	9.83874	0.0285896	0.826518	0.0259907	5.49952	0.0259906	1.30336	1.30336
										0.0286313	9.63211	0.0286312	0.826518	0.0260285	5.5472	0.0260284	1.50998	1.50998
										0.028673	9.55264	0.028673	0.667572	0.0260664	5.57899	0.0260664	1.65304	1.65304
										0.0287146	9.55264	0.0287146	0.540416	0.0261043	5.46773	0.0261043	1.49409	1.49409
										0.0287562	9.55264	0.0287562	0.508626	0.0261421	5.37237	0.026142	1.20799	1.20799
										0.0287979	9.6639	0.0287979	0.540416	0.02618	5.38826	0.0261799	1.09672	1.09672
										0.0288397	9.80695	0.0288396	0.508626	0.026218	5.53131	0.0262179	1.23978	1.23978
										0.0288813	9.88642	0.0288812	0.38147	0.0262557	5.59489	0.0262557	1.33514	1.33514
										0.0289231	9.91821	0.028923	0.333786	0.0262937	5.53131	0.0262936	1.25567	1.25567
										0.0289648	9.91821	0.0289647	0.349681	0.0263316	5.37237	0.0263315	1.1603	1.1603
										0.0290063	9.91821	0.0290063	0.38147	0.0263693	5.2611	0.0263693	1.09672	1.09672
										0.0290481	9.88642	0.029048	0.333786	0.0264073	5.2611	0.0264072	1.09672	1.09672
										0.0290898	9.80695	0.0290897	0.270208	0.0264452	5.46773	0.0264451	1.1762	1.1762
										0.0291313	9.79106	0.0291312	0.301997	0.026483	5.73794	0.0264829	1.30336	1.30336
										0.0291731	9.83874	0.029173	0.349681	0.0265209	5.94457	0.0265208	1.4623	1.4623
										0.0292148	9.91821	0.0292146	0.460943	0.0265587	5.96046	0.0265587	1.50998	1.50998
										0.0292564	9.95	0.0292563	0.540416	0.0265966	5.96046	0.0265965	1.50998	1.50998
										0.0292981	9.9659	0.029298	0.55631	0.0266345	5.91278	0.0266345	1.54177	1.54177
										0.0293398	9.95	0.0293396	0.540416	0.0266724	5.83331	0.0266724	1.62125	1.62125
										0.0293812	9.88642	0.0293812	0.540416	0.0267102	5.78562	0.0267101	1.65304	1.65304
										0.029423	9.87053	0.029423	0.588099	0.0267481	5.78562	0.0267481	1.62125	1.62125
										0.0294647	9.83874	0.0294647	0.683467	0.026786	5.78562	0.026786	1.66893	1.66893
										0.0295063	9.83874	0.0295063	0.762939	0.0268239	5.78562	0.0268238	1.78019	1.78019
										0.0295481	9.91821	0.029548	0.747045	0.0268618	5.70615	0.0268618	1.82788	1.82788
										0.0295898	10.0136	0.0295897	0.683467	0.0268997	5.59489	0.0268997	1.82788	1.82788
										0.0296313	10.1248	0.0296312	0.683467	0.0269375	5.5472	0.0269375	1.87556	1.87556
										0.0296731	10.093	0.029673	0.667572	0.0269755	5.65847	0.0269754	1.90735	1.90735
										0.0297147	9.95	0.0297147	0.588099	0.0270133	5.88099	0.0270133	1.85966	1.85966
										0.0297564	9.75927	0.0297563	0.476837	0.0270512	6.16709	0.0270511	1.7484	1.7484
										0.0297981	9.6639	0.029798	0.413259	0.0270891	6.29425	0.0270891	1.70072	1.70072
										0.0298397	9.63211	0.0298397	0.333786	0.027127	6.24657	0.027127	1.71661	1.71661
										0.0298813	9.67979	0.0298813	0.270208	0.0271648	6.11941	0.0271648	1.78019	1.78019
										0.029923	9.74337	0.0299229	0.270208	0.0272027	6.03994	0.0272027	1.79609	1.79609
										0.0299647	9.71158	0.0299647	0.270208	0.0272407	6.03994	0.0272406	1.78019	1.78019
										0.0300063	9.71158	0.0300063	0.222524	0.0272785	6.08762	0.0272784	1.71661	1.71661
										0.0300481	9.80695	0.030048	0.17484	0.0273164	6.16709	0.0273164	1.62125	1.62125
										0.0300898	10.0136	0.0300897	0.0953674	0.0273543	6.19888	0.0273543	1.4623	1.4623
										0.0301313	10.1725	0.0301312	0	0.0273921	6.19888	0.027392	1.28746	1.28746
										0.030173	10.2838	0.0301729	0.0158946	0.02743	6.21478	0.0274299	1.25567	1.25567
										0.0302147	10.3315	0.0302146	0.17484	0.0274679	6.19888	0.0274678	1.44641	1.44641
										0.0302563	10.4109	0.0302563	0.301997	0.0275057	6.08762	0.0275057	1.7484	1.7484
										0.030298	10.4268	0.0302979	0.301997	0.0275437	6.00815	0.0275436	1.90735	1.90735
										0.0303397	10.3792	0.0303396	0.254313	0.0275815	6.03994	0.0275815	1.87556	1.87556
										0.0303812	10.252	0.0303811	0.254313	0.0276193	6.19888	0.0276192	1.7484	1.7484
										0.030423	10.1566	0.0304229	0.270208	0.0276572	6.35783	0.0276572	1.62125	1.62125
										0.0304647	10.093	0.0304646	0.301997	0.0276951	6.4532	0.0276951	1.54177	1.54177
										0.0305063	10.093	0.0305063	0.429153	0.0277329	6.4532	0.0277329	1.50998	1.50998
										0.030548	10.1725	0.0305479	0.619888	0.0277709	6.32604	0.0277708	1.54177	1.54177
										0.0305897	10.2838	0.0305896	0.747045	0.0278087	6.16709	0.0278087	1.50998	1.50998
										0.0306313	10.3315	0.0306312	0.715256	0.0278465	6.11941	0.0278464	1.54177	1.54177
										0.0306731	10.2997	0.030673	0.540416	0.0278845	6.21478	0.0278844	1.65304	1.65304
										0.0307148	10.2838	0.0307147	0.38147	0.0279224	6.29425	0.0279224	1.70072	1.70072
										0.0307564	10.252	0.0307564	0.429153	0.0279603	6.29425	0.0279603	1.71661	1.71661
										0.0307982	10.1725	0.0307981	0.55631	0.0279983	6.21478	0.0279983	1.7484	1.7484
										0.0308398	9.9659	0.0308397	0.667572	0.0280361	6.1512	0.0280361	1.79609	1.79609
										0.0308812	9.80695	0.0308812	0.667572	0.0280739	6.07173	0.0280738	1.82788	1.82788
										0.030923	9.80695	0.0309229	0.55631	0.0281118	6.07173	0.0281118	1.82788	1.82788
										0.0309647	9.9659	0.0309646	0.413259	0.0281497	6.11941	0.0281497	1.78019	1.78019
										0.0310062	10.1566	0.0310062	0.349681	0.0281875	6.21478	0.0281875	1.65304	1.65304
										0.031048	10.252	0.031048	0.38147	0.0282255	6.32604	0.0282254	1.54177	1.54177
										0.0310897	10.2997	0.0310896	0.413259	0.0282634	6.48498	0.0282634	1.58946	1.58946
										0.0311312	10.2838	0.0311312	0.333786	0.0283012	6.53267	0.0283012	1.7484	1.7484
										0.031173	10.2043	0.0311729	0.206629	0.0283392	6.48498	0.0283391	1.85966	1.85966
										0.0312147	10.1248	0.0312147	0.17484	0.028377	6.37372	0.028377	1.85966	1.85966
										0.0312563	10.1566	0.0312562	0.254313	0.0284148	6.29425	0.0284148	1.79609	1.79609
										0.031298	10.2202	0.0312979	0.333786	0.0284527	6.1512	0.0284527	1.71661	1.71661
										0.0313397	10.252	0.0313396	0.301997	0.0284906	6.08762	0.0284906	1.58946	1.58946
										0.0313813	10.2043	0.0313812	0.270208	0.0285284	6.19888	0.0285284	1.57356	1.57356
										0.0314231	10.2043	0.031423	0.333786	0.0285664	6.29425	0.0285663	1.58946	1.58946
										0.0314648	10.3315	0.0314647	0.349681	0.0286043	6.27836	0.0286042	1.66893	1.66893
										0.0315063	10.4268	0.0315063	0.301997	0.0286421	6.1512	0.028642	1.7484	1.7484
										0.0315481	10.4268	0.031548	0.206629	0.0286801	6.00815	0.02868	1.79609	1.79609
										0.0315898	10.3315	0.0315897	0.0635783	0.0287179	5.91278	0.0287179	1.78019	1.78019
										0.0316313	10.2997	0.0316312	0	0.0287557	5.94457	0.0287557	1.70072	1.70072
										0.0316731	10.2838	0.031673	0.0635783	0.0287936	6.1512	0.0287936	1.65304	1.65304
										0.0317147	10.2043	0.0317146	0.301997	0.0288314	6.35783	0.0288314	1.66893	1.66893
										0.0317563	10.1725	0.0317562	0.55631	0.0288693	6.40551	0.0288692	1.70072	1.70072
										0.0317981	10.2838	0.0317979	0.747045	0.0289073	6.37372	0.0289072	1.65304	1.65304
										0.0318397	10.4109	0.0318396	0.715256	0.0289451	6.21478	0.0289451	1.57356	1.57356
										0.0318812	10.4109	0.0318812	0.635783	0.0289829	6.03994	0.0289828	1.58946	1.58946
										0.031923	10.3633	0.031923	0.540416	0.0290208	5.91278	0.0290208	1.70072	1.70072
										0.0319648	10.3315	0.0319647	0.460943	0.0290588	5.91278	0.0290588	1.7484	1.7484
										0.0320063	10.2838	0.0320062	0.429153	0.0290966	6.07173	0.0290966	1.70072	1.70072
										0.032048	10.2838	0.032048	0.460943	0.0291345	6.24657	0.0291345	1.65304	1.65304
										0.0320898	10.3633	0.0320896	0.429153	0.0291725	6.32604	0.0291724	1.62125	1.62125
										0.0321313	10.4586	0.0321312	0.349681	0.0292102	6.40551	0.0292102	1.58946	1.58946
										0.0321731	10.4586	0.032173	0.254313	0.0292482	6.48498	0.0292481	1.58946	1.58946
										0.0322148	10.3792	0.0322147	0.143051	0.029286	6.53267	0.029286	1.70072	1.70072
										0.0322563	10.3633	0.0322563	0.17484	0.0293239	6.56446	0.0293238	1.85966	1.85966
										0.032298	10.3792	0.032298	0.254313	0.0293618	6.50088	0.0293618	1.90735	1.90735
										0.0323397	10.4268	0.0323397	0.38147	0.0293997	6.42141	0.0293997	1.87556	1.87556
										0.0323813	10.5063	0.0323813	0.413259	0.0294376	6.27836	0.0294375	1.82788	1.82788
										0.032423	10.6494	0.0324229	0.333786	0.0294755	6.03994	0.0294754	1.82788	1.82788
										0.0324647	10.6653	0.0324647	0.17484	0.0295134	5.96046	0.0295133	1.85966	1.85966
										0.0325063	10.5858	0.0325063	0.0476837	0.0295512	6.16709	0.0295512	1.82788	1.82788
										0.032548	10.5063	0.032548	0.0635783	0.0295891	6.42141	0.0295891	1.78019	1.78019
										0.0325898	10.5699	0.0325897	0.270208	0.0296271	6.53267	0.029627	1.71661	1.71661
										0.0326312	10.6176	0.0326312	0.540416	0.0296648	6.61214	0.0296647	1.65304	1.65304
										0.0326729	10.6494	0.0326729	0.667572	0.0297027	6.69161	0.0297027	1.57356	1.57356
										0.0327146	10.5858	0.0327146	0.588099	0.0297407	6.69161	0.0297406	1.50998	1.50998
										0.0327562	10.5381	0.0327562	0.460943	0.0297785	6.58035	0.0297784	1.50998	1.50998
										0.032798	10.5381	0.0327979	0.429153	0.0298164	6.53267	0.0298164	1.50998	1.50998
										0.0328397	10.6176	0.0328396	0.476837	0.0298543	6.53267	0.0298542	1.49409	1.49409
										0.0328813	10.7129	0.0328812	0.476837	0.029892	6.53267	0.0298919	1.49409	1.49409
										0.032923	10.7924	0.0329229	0.476837	0.0299299	6.58035	0.0299299	1.44641	1.44641
										0.0329647	10.7924	0.0329646	0.476837	0.0299678	6.70751	0.0299678	1.41462	1.41462
										0.0330063	10.7447	0.0330063	0.476837	0.0300057	6.81877	0.0300056	1.4623	1.4623
										0.033048	10.6653	0.0330479	0.460943	0.0300436	6.77109	0.0300435	1.57356	1.57356
										0.0330897	10.5858	0.0330896	0.349681	0.0300815	6.62804	0.0300814	1.65304	1.65304
										0.0331313	10.4904	0.0331312	0.254313	0.0301193	6.53267	0.0301192	1.71661	1.71661
										0.0331731	10.4109	0.0331729	0.17484	0.0301573	6.48498	0.0301572	1.82788	1.82788
										0.0332148	10.4109	0.0332147	0.222524	0.0301952	6.50088	0.0301951	1.90735	1.90735
										0.0332565	10.4586	0.0332563	0.38147	0.0302331	6.53267	0.030233	1.85966	1.85966
										0.0332982	10.4904	0.0332981	0.55631	0.030271	6.61214	0.030271	1.71661	1.71661
										0.0333398	10.4904	0.0333397	0.635783	0.0303089	6.70751	0.0303088	1.62125	1.62125
										0.0333813	10.5699	0.0333812	0.588099	0.0303466	6.77109	0.0303465	1.58946	1.58946
										0.033423	10.6176	0.0334229	0.508626	0.0303845	6.7393	0.0303845	1.65304	1.65304
										0.0334647	10.5381	0.0334646	0.413259	0.0304224	6.65983	0.0304224	1.66893	1.66893
										0.0335063	10.4586	0.0335063	0.333786	0.0304603	6.58035	0.0304602	1.70072	1.70072
										0.033548	10.4268	0.033548	0.301997	0.0304982	6.50088	0.0304982	1.7484	1.7484
										0.0335897	10.4904	0.0335896	0.413259	0.0305361	6.50088	0.0305361	1.82788	1.82788
										0.0336313	10.5063	0.0336313	0.508626	0.0305739	6.65983	0.0305739	1.95503	1.95503
										0.0336731	10.4586	0.033673	0.476837	0.0306118	6.81877	0.0306118	2.06629	2.06629
										0.0337148	10.2997	0.0337147	0.270208	0.0306497	6.83467	0.0306497	2.12987	2.12987
										0.0337563	10.1566	0.0337563	0.0158946	0.0306876	6.78698	0.0306875	2.12987	2.12987
										0.0337981	10.0772	0.0337979	-0.0635783	0.0307254	6.78698	0.0307254	2.11398	2.11398
										0.0338398	10.1248	0.0338396	0.0635783	0.0307633	6.86646	0.0307633	2.06629	2.06629
										0.0338813	10.1566	0.0338813	0.333786	0.0308011	6.97772	0.030801	1.98682	1.98682
										0.0339231	10.093	0.033923	0.508626	0.0308391	7.15256	0.030839	1.90735	1.90735
										0.0339648	10.0772	0.0339647	0.508626	0.030877	7.23203	0.030877	1.82788	1.82788
										0.0340063	10.1725	0.0340063	0.38147	0.0309148	7.23203	0.0309148	1.85966	1.85966
										0.0340481	10.3633	0.034048	0.301997	0.0309528	7.24793	0.0309528	1.98682	1.98682
										0.0340898	10.5381	0.0340897	0.349681	0.0309907	7.3274	0.0309906	2.11398	2.11398
										0.0341313	10.5858	0.0341313	0.429153	0.0310284	7.39098	0.0310283	2.08219	2.08219
										0.0341731	10.5381	0.0341729	0.413259	0.0310663	7.35919	0.0310663	2.00272	2.00272
										0.0342147	10.4586	0.0342146	0.254313	0.0311042	7.23203	0.0311041	1.95503	1.95503
										0.0342563	10.4586	0.0342562	0.127157	0.0311421	7.0413	0.031142	1.95503	1.95503
										0.034298	10.4586	0.0342979	0.17484	0.03118	6.86646	0.0311799	1.98682	1.98682
										0.0343397	10.4109	0.0343395	0.38147	0.0312179	6.86646	0.0312179	2.06629	2.06629
										0.0343812	10.2997	0.0343811	0.588099	0.0312557	7.0413	0.0312556	2.11398	2.11398
										0.034423	10.1725	0.0344229	0.667572	0.0312936	7.24793	0.0312935	2.0345	2.0345
										0.0344647	10.0772	0.0344647	0.667572	0.0313315	7.3274	0.0313315	1.87556	1.87556
										0.0345063	10.0454	0.0345062	0.635783	0.0313693	7.27971	0.0313693	1.79609	1.79609
										0.034548	10.1248	0.0345479	0.635783	0.0314072	7.23203	0.0314072	1.79609	1.79609
										0.0345898	10.252	0.0345896	0.619888	0.0314451	7.24793	0.0314451	1.82788	1.82788
										0.0346312	10.3315	0.0346312	0.55631	0.0314829	7.23203	0.0314829	1.79609	1.79609
										0.0346731	10.252	0.034673	0.508626	0.0315209	7.10487	0.0315208	1.78019	1.78019
										0.0347147	10.1725	0.0347147	0.508626	0.0315588	7.07308	0.0315587	1.79609	1.79609
										0.0347563	10.1725	0.0347563	0.476837	0.0315966	7.18435	0.0315966	1.82788	1.82788
										0.034798	10.2838	0.034798	0.38147	0.0316346	7.3115	0.0316345	1.79609	1.79609
										0.0348397	10.4904	0.0348396	0.301997	0.0316725	7.39098	0.0316725	1.7484	1.7484
										0.0348812	10.6653	0.0348812	0.254313	0.0317103	7.40687	0.0317102	1.85966	1.85966
										0.034923	10.7924	0.034923	0.222524	0.0317482	7.39098	0.0317481	2.08219	2.08219
										0.0349647	10.8242	0.0349647	0.17484	0.0317861	7.3274	0.031786	2.28882	2.28882
										0.0350063	10.7129	0.0350063	0.127157	0.0318239	7.3115	0.0318239	2.3365	2.3365
										0.035048	10.5381	0.035048	0.0953674	0.0318619	7.35919	0.0318618	2.28882	2.28882
										0.0350897	10.4586	0.0350896	0.222524	0.0318998	7.40687	0.0318998	2.20935	2.20935
										0.0351312	10.5063	0.0351312	0.429153	0.0319375	7.40687	0.0319375	2.08219	2.08219
										0.035173	10.6176	0.035173	0.476837	0.0319755	7.43866	0.0319754	1.92324	1.92324
										0.0352148	10.6494	0.0352147	0.429153	0.0320134	7.45455	0.0320133	1.85966	1.85966
										0.0352563	10.6176	0.0352563	0.460943	0.0320512	7.48634	0.0320511	1.90735	1.90735
										0.0352981	10.6176	0.035298	0.588099	0.0320891	7.48634	0.0320891	1.92324	1.92324
										0.0353397	10.6653	0.0353396	0.635783	0.032127	7.43866	0.0321269	1.95503	1.95503
										0.0353813	10.6494	0.0353812	0.55631	0.0321647	7.39098	0.0321647	2.0345	2.0345
										0.0354231	10.5063	0.0354229	0.476837	0.0322027	7.3274	0.0322026	2.11398	2.11398
										0.0354648	10.3633	0.0354646	0.476837	0.0322406	7.3274	0.0322405	2.16166	2.16166
										0.0355063	10.3792	0.0355063	0.429153	0.0322784	7.39098	0.0322784	2.19345	2.19345
										0.0355481	10.6176	0.0355479	0.222524	0.0323163	7.5976	0.0323163	2.12987	2.12987
										0.0355898	10.8719	0.0355897	0.0476837	0.0323543	7.85192	0.0323542	2.16166	2.16166
										0.0356313	10.9037	0.0356312	0.0476837	0.032392	8.01086	0.032392	2.19345	2.19345
										0.0356731	10.5858	0.0356729	0.206629	0.03243	8.02676	0.0324299	2.16166	2.16166
										0.0357148	10.252	0.0357147	0.413259	0.0324679	8.01086	0.0324678	2.0345	2.0345
										0.0357564	10.2043	0.0357563	0.588099	0.0325058	7.94729	0.0325057	1.98682	1.98682
										0.0357981	10.3633	0.035798	0.715256	0.0325438	7.8996	0.0325437	2.00272	2.00272
										0.0358398	10.5381	0.0358397	0.715256	0.0325816	7.85192	0.0325816	2.0345	2.0345
										0.0358812	10.6494	0.0358812	0.588099	0.0326193	7.82013	0.0326193	2.00272	2.00272
										0.035923	10.7447	0.0359229	0.508626	0.0326573	7.77245	0.0326572	1.98682	1.98682
										0.0359647	10.7924	0.0359646	0.588099	0.0326952	7.66118	0.0326951	1.90735	1.90735
										0.0360063	10.6971	0.0360062	0.762939	0.032733	7.56582	0.0327329	1.78019	1.78019
										0.0360481	10.5063	0.036048	0.890096	0.0327709	7.53403	0.0327709	1.62125	1.62125
										0.0360898	10.3792	0.0360897	0.874201	0.0328088	7.5976	0.0328088	1.54177	1.54177
										0.0361314	10.4586	0.0361313	0.762939	0.0328466	7.66118	0.0328466	1.58946	1.58946
										0.0361731	10.6653	0.036173	0.619888	0.0328846	7.80424	0.0328845	1.71661	1.71661
										0.0362148	10.856	0.0362148	0.38147	0.0329224	7.94729	0.0329224	1.87556	1.87556
										0.0362563	10.9832	0.0362563	0.254313	0.0329603	8.10623	0.0329602	1.95503	1.95503
										0.036298	10.999	0.0362979	0.270208	0.0329982	8.21749	0.0329981	1.92324	1.92324
										0.0363398	10.9832	0.0363397	0.460943	0.0330361	8.1857	0.0330361	1.7484	1.7484
										0.0363813	10.9514	0.0363813	0.508626	0.0330739	8.13802	0.0330738	1.57356	1.57356
										0.0364231	10.9514	0.036423	0.413259	0.0331118	8.10623	0.0331118	1.54177	1.54177
										0.0364647	10.9832	0.0364647	0.270208	0.0331497	8.13802	0.0331497	1.66893	1.66893
										0.0365063	10.999	0.0365063	0.254313	0.0331876	8.13802	0.0331875	1.90735	1.90735
										0.036548	11.0308	0.036548	0.333786	0.0332255	7.97907	0.0332255	2.08219	2.08219
										0.0365896	10.999	0.0365896	0.413259	0.0332633	7.77245	0.0332633	2.16166	2.16166
										0.0366311	10.9037	0.0366312	0.460943	0.0333011	7.64529	0.0333011	2.12987	2.12987
										0.0366729	10.8242	0.0366729	0.476837	0.033339	7.64529	0.033339	2.08219	2.08219
										0.0367146	10.8242	0.0367145	0.540416	0.0333769	7.64529	0.0333768	2.0345	2.0345
										0.0367562	10.9037	0.0367562	0.619888	0.0334148	7.66118	0.0334147	2.0345	2.0345
										0.036798	10.9832	0.0367979	0.683467	0.0334527	7.80424	0.0334527	2.0345	2.0345
										0.0368397	11.0785	0.0368396	0.683467	0.0334906	8.05855	0.0334906	1.92324	1.92324
										0.0368812	11.0626	0.0368812	0.588099	0.0335284	8.23339	0.0335283	1.78019	1.78019
										0.0369231	10.9832	0.0369229	0.540416	0.0335663	8.23339	0.0335663	1.66893	1.66893
										0.0369648	10.9037	0.0369647	0.588099	0.0336042	8.1857	0.0336042	1.7484	1.7484
										0.0370063	10.9196	0.0370063	0.667572	0.033642	8.21749	0.033642	1.82788	1.82788
										0.0370481	10.9514	0.037048	0.747045	0.03368	8.26518	0.0336799	1.79609	1.79609
										0.0370898	10.856	0.0370896	0.842412	0.0337179	8.23339	0.0337179	1.78019	1.78019
										0.0371313	10.6653	0.0371312	0.890096	0.0337557	8.1857	0.0337557	1.90735	1.90735
										0.0371732	10.5063	0.037173	0.762939	0.0337937	8.1857	0.0337936	2.06629	2.06629
										0.0372148	10.5381	0.0372147	0.540416	0.0338315	8.31286	0.0338315	2.08219	2.08219
										0.0372563	10.6971	0.0372563	0.333786	0.0338694	8.47181	0.0338693	2.0345	2.0345
										0.0372981	10.8242	0.037298	0.270208	0.0339073	8.63075	0.0339073	1.92324	1.92324
										0.0373397	10.8242	0.0373397	0.270208	0.0339452	8.63075	0.0339452	1.87556	1.87556
										0.0373812	10.6971	0.0373813	0.270208	0.033983	8.5036	0.033983	1.85966	1.85966
										0.037423	10.6176	0.0374229	0.333786	0.0340209	8.34465	0.0340208	1.90735	1.90735
										0.0374647	10.6494	0.0374647	0.476837	0.0340588	8.34465	0.0340587	1.95503	1.95503
										0.0375063	10.7129	0.0375063	0.55631	0.0340966	8.42412	0.0340966	1.95503	1.95503
										0.0375481	10.7765	0.037548	0.429153	0.0341346	8.39233	0.0341346	1.95503	1.95503
										0.0375897	10.8719	0.0375896	0.270208	0.0341725	8.29697	0.0341725	2.0345	2.0345
										0.0376312	10.999	0.0376312	0.254313	0.0342102	8.23339	0.0342102	2.08219	2.08219
										0.0376731	11.0308	0.037673	0.413259	0.0342482	8.29697	0.0342481	2.0345	2.0345
										0.0377147	10.999	0.0377147	0.55631	0.0342861	8.36055	0.034286	1.92324	1.92324
										0.0377563	10.9832	0.0377563	0.55631	0.0343239	8.44002	0.0343239	1.87556	1.87556
										0.0377981	10.9514	0.037798	0.413259	0.0343618	8.5036	0.0343618	1.98682	1.98682
										0.0378397	10.9832	0.0378396	0.254313	0.0343997	8.5036	0.0343997	2.08219	2.08219
										0.0378812	11.0785	0.0378812	0.222524	0.0344374	8.34465	0.0344374	2.0345	2.0345
										0.0379231	11.158	0.0379229	0.301997	0.0344754	8.05855	0.0344753	1.87556	1.87556
										0.0379647	11.158	0.0379646	0.38147	0.0345133	7.8996	0.0345133	1.85966	1.85966
										0.0380063	11.1262	0.0380062	0.429153	0.0345512	7.94729	0.0345511	1.92324	1.92324
										0.0380481	11.1898	0.0380479	0.460943	0.0345891	8.15391	0.034589	2.0345	2.0345
										0.0380898	11.2057	0.0380896	0.38147	0.034627	8.39233	0.0346269	2.11398	2.11398
										0.0381312	11.2057	0.0381312	0.270208	0.0346647	8.63075	0.0346647	2.19345	2.19345
										0.038173	11.2375	0.0381729	0.222524	0.0347027	8.75791	0.0347026	2.20935	2.20935
										0.0382147	11.2057	0.0382147	0.270208	0.0347406	8.7738	0.0347406	2.20935	2.20935
										0.0382564	11.1103	0.0382563	0.38147	0.0347785	8.72612	0.0347785	2.24113	2.24113
										0.0382981	10.9832	0.038298	0.476837	0.0348164	8.67844	0.0348164	2.3365	2.3365
										0.0383398	10.9514	0.0383397	0.55631	0.0348543	8.67844	0.0348543	2.44776	2.44776
										0.0383812	11.0308	0.0383812	0.540416	0.034892	8.7738	0.034892	2.57492	2.57492
										0.038423	11.1103	0.038423	0.429153	0.03493	8.83738	0.0349299	2.68618	2.68618
										0.0384647	11.1898	0.0384646	0.270208	0.0349679	8.80559	0.0349678	2.65439	2.65439
										0.0385062	11.2851	0.0385062	0.127157	0.0350056	8.72612	0.0350056	2.52724	2.52724
										0.038548	11.3646	0.0385479	0	0.0350436	8.71022	0.0350435	2.44776	2.44776
										0.0385897	11.3964	0.0385896	-0.0794729	0.0350815	8.72612	0.0350815	2.49545	2.49545
										0.0386313	11.3964	0.0386312	-0.143051	0.0351193	8.85328	0.0351193	2.57492	2.57492
										0.0386731	11.3646	0.038673	-0.143051	0.0351573	9.05991	0.0351572	2.54313	2.54313
										0.0387147	11.2692	0.0387147	-0.0635783	0.0351952	9.25064	0.0351951	2.54313	2.54313
										0.0387563	11.1898	0.0387562	0.0476837	0.035233	9.29833	0.035233	2.57492	2.57492
										0.038798	11.2057	0.0387979	0.222524	0.0352709	9.26654	0.0352709	2.6226	2.6226
										0.0388397	11.3328	0.0388396	0.349681	0.0353088	9.34601	0.0353088	2.78155	2.78155
										0.0388813	11.4759	0.0388812	0.429153	0.0353466	9.42548	0.0353466	3.03586	3.03586
										0.0389231	11.5395	0.038923	0.38147	0.0353846	9.39369	0.0353845	3.2266	3.2266
										0.0389647	11.5395	0.0389647	0.333786	0.0354225	9.26654	0.0354224	3.2266	3.2266
										0.0390062	11.4759	0.0390062	0.301997	0.0354603	9.13938	0.0354602	3.09944	3.09944
										0.039048	11.3328	0.039048	0.301997	0.0354982	9.09169	0.0354982	2.97228	2.97228
										0.0390897	11.2057	0.0390896	0.222524	0.0355361	9.09169	0.0355361	2.78155	2.78155
										0.0391312	11.1103	0.0391312	0.17484	0.0355739	9.05991	0.0355738	2.54313	2.54313
										0.039173	11.0626	0.0391729	0.17484	0.0356118	9.01222	0.0356118	2.44776	2.44776
										0.0392147	10.999	0.0392146	0.17484	0.0356496	8.98043	0.0356496	2.44776	2.44776
										0.0392563	10.999	0.0392562	0.206629	0.0356875	8.98043	0.0356874	2.49545	2.49545
										0.039298	11.0308	0.0392979	0.333786	0.0357254	8.98043	0.0357254	2.49545	2.49545
										0.0393397	10.9832	0.0393396	0.413259	0.0357633	8.91685	0.0357633	2.41597	2.41597
										0.0393812	10.9196	0.0393812	0.38147	0.0358011	8.80559	0.035801	2.3365	2.3365
										0.039423	10.9037	0.0394229	0.254313	0.035839	8.80559	0.035839	2.28882	2.28882
										0.0394647	10.9514	0.0394647	0.0635783	0.035877	8.85328	0.0358769	2.24113	2.24113
										0.0395063	11.0308	0.0395063	-0.0317891	0.0359148	9.01222	0.0359147	2.20935	2.20935
										0.0395481	11.158	0.039548	-0.0635783	0.0359528	9.17117	0.0359527	2.19345	2.19345
										0.0395897	11.2851	0.0395896	-0.0317891	0.0359906	9.21885	0.0359906	2.28882	2.28882
										0.0396313	11.3169	0.0396312	0.0158946	0.0360284	9.09169	0.0360284	2.49545	2.49545
										0.0396731	11.2692	0.039673	0.0635783	0.0360664	8.93275	0.0360663	2.6226	2.6226
										0.0397147	11.2057	0.0397146	0.0635783	0.0361043	8.93275	0.0361042	2.54313	2.54313
										0.0397563	11.3646	0.0397563	0.0476837	0.0361421	9.09169	0.036142	2.40008	2.40008
										0.039798	11.5712	0.039798	0.0635783	0.03618	9.29833	0.03618	2.32061	2.32061
										0.0398397	11.7302	0.0398396	0.17484	0.0362179	9.42548	0.0362179	2.40008	2.40008
										0.0398813	11.7461	0.0398813	0.333786	0.0362557	9.39369	0.0362557	2.47955	2.47955
										0.0399231	11.7302	0.039923	0.476837	0.0362936	9.33011	0.0362936	2.41597	2.41597
										0.0399648	11.6984	0.0399647	0.540416	0.0363315	9.33011	0.0363315	2.28882	2.28882
										0.0400064	11.7302	0.0400063	0.476837	0.0363693	9.3778	0.0363693	2.19345	2.19345
										0.0400482	11.6984	0.0400481	0.349681	0.0364073	9.33011	0.0364073	2.11398	2.11398
										0.0400898	11.6507	0.0400897	0.254313	0.0364452	9.17117	0.0364452	2.08219	2.08219
										0.0401313	11.6825	0.0401313	0.38147	0.0364829	9.09169	0.0364829	2.16166	2.16166
										0.0401731	11.6984	0.040173	0.588099	0.0365209	9.05991	0.0365209	2.32061	2.32061
										0.0402148	11.6189	0.0402147	0.635783	0.0365588	9.12349	0.0365588	2.52724	2.52724
										0.0402563	11.4759	0.0402563	0.588099	0.0365966	9.18706	0.0365966	2.65439	2.65439
										0.040298	11.4123	0.040298	0.540416	0.0366346	9.33011	0.0366345	2.6226	2.6226
										0.0403397	11.4918	0.0403396	0.540416	0.0366724	9.3778	0.0366724	2.47955	2.47955
										0.0403812	11.5236	0.0403812	0.619888	0.0367101	9.3778	0.0367101	2.28882	2.28882
										0.040423	11.4759	0.0404229	0.747045	0.0367481	9.34601	0.036748	2.19345	2.19345
										0.0404647	11.3328	0.0404646	0.794729	0.036786	9.3778	0.036786	2.24113	2.24113
										0.0405062	11.2375	0.0405062	0.762939	0.0368239	9.42548	0.0368238	2.3365	2.3365
										0.0405479	11.2692	0.0405479	0.762939	0.0368618	9.42548	0.0368617	2.40008	2.40008
										0.0405896	11.4441	0.0405895	0.747045	0.0368997	9.42548	0.0368997	2.41597	2.41597
										0.0406311	11.6507	0.0406311	0.667572	0.0369375	9.45727	0.0369374	2.41597	2.41597
										0.0406729	11.8097	0.0406729	0.588099	0.0369754	9.45727	0.0369753	2.44776	2.44776
										0.0407147	11.8574	0.0407147	0.540416	0.0370133	9.42548	0.0370133	2.44776	2.44776
										0.0407563	11.8097	0.0407563	0.540416	0.0370512	9.50495	0.0370512	2.44776	2.44776
										0.0407981	11.7779	0.0407981	0.55631	0.0370892	9.63211	0.0370892	2.44776	2.44776
										0.0408397	11.6984	0.0408397	0.55631	0.0371271	9.63211	0.037127	2.49545	2.49545
										0.0408813	11.603	0.0408812	0.508626	0.0371648	9.58443	0.0371647	2.52724	2.52724
										0.0409231	11.5712	0.040923	0.413259	0.0372027	9.55264	0.0372027	2.41597	2.41597
										0.0409648	11.6189	0.0409647	0.38147	0.0372406	9.53674	0.0372405	2.24113	2.24113
										0.0410064	11.6507	0.0410063	0.413259	0.0372784	9.47316	0.0372784	2.12987	2.12987
										0.0410482	11.603	0.041048	0.460943	0.0373164	9.42548	0.0373163	2.19345	2.19345
										0.0410898	11.5395	0.0410897	0.476837	0.0373543	9.3778	0.0373543	2.3365	2.3365
										0.0411314	11.5712	0.0411313	0.460943	0.037392	9.33011	0.037392	2.47955	2.47955
										0.0411731	11.6507	0.041173	0.38147	0.03743	9.33011	0.0374299	2.52724	2.52724
										0.0412148	11.6825	0.0412147	0.301997	0.0374679	9.42548	0.0374678	2.54313	2.54313
										0.0412563	11.6189	0.0412563	0.270208	0.0375057	9.50495	0.0375057	2.54313	2.54313
										0.041298	11.603	0.0412979	0.270208	0.0375436	9.50495	0.0375436	2.54313	2.54313
										0.0413398	11.603	0.0413396	0.333786	0.0375816	9.50495	0.0375815	2.54313	2.54313
										0.0413813	11.5712	0.0413812	0.508626	0.0376193	9.60032	0.0376193	2.49545	2.49545
										0.0414231	11.5236	0.041423	0.826518	0.0376573	9.75927	0.0376572	2.44776	2.44776
										0.0414647	11.5236	0.0414647	0.953674	0.0376952	9.87053	0.0376951	2.40008	2.40008
										0.0415063	11.603	0.0415063	0.794729	0.037733	9.87053	0.037733	2.28882	2.28882
										0.0415481	11.7302	0.041548	0.588099	0.037771	9.83874	0.0377709	2.24113	2.24113
										0.0415897	11.8097	0.0415896	0.429153	0.0378089	9.83874	0.0378088	2.24113	2.24113
										0.0416313	11.7461	0.0416312	0.301997	0.0378466	9.83874	0.0378466	2.27292	2.27292
										0.041673	11.6984	0.0416729	0.17484	0.0378845	9.83874	0.0378845	2.32061	2.32061
										0.0417147	11.6507	0.0417146	0.0953674	0.0379225	9.80695	0.0379224	2.40008	2.40008
										0.0417563	11.603	0.0417563	0.0953674	0.0379603	9.71158	0.0379603	2.47955	2.47955
										0.041798	11.603	0.0417979	0.143051	0.0379983	9.58443	0.0379982	2.47955	2.47955
										0.0418397	11.6507	0.0418396	0.17484	0.0380361	9.58443	0.0380361	2.32061	2.32061
										0.0418812	11.7461	0.0418812	0.143051	0.0380739	9.75927	0.0380738	2.19345	2.19345
										0.041923	11.905	0.0419229	0.17484	0.0381118	9.91821	0.0381118	2.16166	2.16166
										0.0419648	12.0163	0.0419647	0.254313	0.0381497	9.91821	0.0381497	2.27292	2.27292
										0.0420063	11.9845	0.0420063	0.38147	0.0381876	9.80695	0.0381875	2.41597	2.41597
										0.042048	11.8256	0.042048	0.429153	0.0382255	9.74337	0.0382254	2.54313	2.54313
										0.0420897	11.6984	0.0420896	0.38147	0.0382634	9.74337	0.0382634	2.6226	2.6226
										0.0421313	11.7302	0.0421312	0.349681	0.0383012	9.71158	0.0383011	2.57492	2.57492
										0.0421731	11.8097	0.0421729	0.476837	0.0383391	9.6639	0.0383391	2.44776	2.44776
										0.0422147	11.8256	0.0422146	0.635783	0.038377	9.71158	0.0383769	2.40008	2.40008
										0.0422563	11.8256	0.0422563	0.667572	0.0384148	9.88642	0.0384148	2.49545	2.49545
										0.042298	11.8574	0.042298	0.540416	0.0384528	10.0454	0.0384527	2.73387	2.73387
										0.0423397	11.8891	0.0423396	0.38147	0.0384907	10.0772	0.0384907	2.97228	2.97228
										0.0423813	11.905	0.0423813	0.270208	0.0385285	10.0136	0.0385284	2.98818	2.98818
										0.0424231	11.9368	0.0424229	0.206629	0.0385664	9.95	0.0385663	2.81334	2.81334
										0.0424647	11.9368	0.0424647	0.17484	0.0386042	9.95	0.0386041	2.52724	2.52724
										0.0425064	12.0163	0.0425063	0.206629	0.038642	10.0136	0.038642	2.3365	2.3365
										0.0425481	12.064	0.042548	0.17484	0.03868	10.1566	0.0386799	2.3365	2.3365
										0.0425898	12.1117	0.0425897	0.0476837	0.0387179	10.252	0.0387179	2.44776	2.44776
										0.0426312	12.1117	0.0426312	-0.0635783	0.0387557	10.3633	0.0387556	2.54313	2.54313
										0.0426731	12.0958	0.042673	0.0476837	0.0387936	10.2997	0.0387936	2.57492	2.57492
										0.0427147	12.0322	0.0427147	0.333786	0.0388315	10.2202	0.0388314	2.60671	2.60671
										0.0427563	11.9845	0.0427563	0.619888	0.0388693	10.1566	0.0388693	2.65439	2.65439
										0.042798	11.9368	0.042798	0.667572	0.0389073	10.093	0.0389072	2.6226	2.6226
										0.0428397	11.8574	0.0428396	0.588099	0.0389451	9.9659	0.0389451	2.49545	2.49545
										0.0428812	11.8256	0.0428811	0.508626	0.0389829	9.83874	0.0389828	2.40008	2.40008
										0.042923	11.8256	0.0429229	0.540416	0.0390208	9.83874	0.0390207	2.41597	2.41597
										0.0429647	11.8256	0.0429645	0.508626	0.0390587	9.88642	0.0390587	2.47955	2.47955
										0.0430062	11.8097	0.0430062	0.38147	0.0390966	9.88642	0.0390965	2.49545	2.49545
										0.0430479	11.8097	0.0430478	0.222524	0.0391345	9.75927	0.0391345	2.47955	2.47955
										0.0430896	11.8574	0.0430895	0.0953674	0.0391724	9.58443	0.0391724	2.52724	2.52724
										0.0431312	11.905	0.0431312	0.0158946	0.0392102	9.53674	0.0392101	2.54313	2.54313
										0.043173	11.8256	0.0431729	-0.0317891	0.0392482	9.6639	0.0392481	2.52724	2.52724
										0.0432148	11.6507	0.0432147	0.127157	0.0392861	9.87053	0.0392861	2.47955	2.47955
										0.0432564	11.5712	0.0432564	0.349681	0.0393239	9.99769	0.0393239	2.44776	2.44776
										0.0432982	11.6507	0.0432981	0.460943	0.0393619	9.99769	0.0393619	2.47955	2.47955
										0.0433398	11.8256	0.0433397	0.333786	0.0393998	9.95	0.0393998	2.54313	2.54313
										0.0433813	11.9368	0.0433813	0.206629	0.0394375	9.95	0.0394374	2.60671	2.60671
										0.0434231	11.9845	0.043423	0.17484	0.0394755	10.0454	0.0394754	2.57492	2.57492
										0.0434648	11.9845	0.0434647	0.254313	0.0395134	10.1248	0.0395133	2.49545	2.49545
										0.0435064	11.8891	0.0435063	0.349681	0.0395512	10.1248	0.0395511	2.41597	2.41597
										0.0435481	11.6825	0.043548	0.460943	0.0395891	10.093	0.0395891	2.44776	2.44776
										0.0435898	11.5395	0.0435896	0.476837	0.039627	10.093	0.039627	2.52724	2.52724
										0.0436313	11.6189	0.0436312	0.508626	0.0396648	10.093	0.0396647	2.57492	2.57492
										0.0436731	11.7779	0.043673	0.540416	0.0397028	10.0772	0.0397027	2.60671	2.60671
										0.0437147	11.8891	0.0437147	0.588099	0.0397406	9.95	0.0397406	2.65439	2.65439
										0.0437563	11.8891	0.0437562	0.619888	0.0397784	9.79106	0.0397783	2.65439	2.65439
										0.043798	11.8574	0.0437979	0.588099	0.0398164	9.67979	0.0398163	2.54313	2.54313
										0.0438397	11.7779	0.0438396	0.508626	0.0398543	9.74337	0.0398543	2.47955	2.47955
										0.0438812	11.6984	0.0438812	0.429153	0.0398921	9.83874	0.039892	2.41597	2.41597
										0.0439231	11.6507	0.043923	0.333786	0.0399301	9.95	0.03993	2.3365	2.3365
										0.0439647	11.6189	0.0439646	0.17484	0.0399679	9.95	0.0399679	2.27292	2.27292
										0.0440062	11.603	0.0440062	0.0476837	0.0400057	9.9659	0.0400057	2.27292	2.27292
										0.044048	11.5712	0.044048	0.0635783	0.0400437	10.0772	0.0400436	2.44776	2.44776
										0.0440897	11.603	0.0440897	0.301997	0.0400816	10.2202	0.0400815	2.60671	2.60671
										0.0441312	11.6507	0.0441312	0.540416	0.0401193	10.3315	0.0401193	2.65439	2.65439
										0.044173	11.6984	0.044173	0.540416	0.0401572	10.3792	0.0401572	2.6226	2.6226
										0.0442147	11.7302	0.0442146	0.413259	0.0401951	10.4904	0.0401951	2.57492	2.57492
										0.0442563	11.7461	0.0442563	0.38147	0.040233	10.5699	0.0402329	2.54313	2.54313
										0.044298	11.7779	0.044298	0.476837	0.0402709	10.6176	0.0402709	2.49545	2.49545
										0.0443397	11.8097	0.0443396	0.619888	0.0403088	10.6653	0.0403088	2.47955	2.47955
										0.0443812	11.9368	0.0443812	0.619888	0.0403466	10.7447	0.0403465	2.47955	2.47955
										0.044423	12.064	0.044423	0.540416	0.0403845	10.8242	0.0403844	2.47955	2.47955
										0.0444648	12.1117	0.0444647	0.476837	0.0404224	10.856	0.0404224	2.49545	2.49545
										0.0445062	12.064	0.0445062	0.55631	0.0404603	10.7765	0.0404602	2.52724	2.52724
										0.0445479	11.9845	0.0445479	0.715256	0.0404982	10.6494	0.0404982	2.54313	2.54313
										0.0445897	12.0322	0.0445896	0.747045	0.0405361	10.4109	0.0405361	2.54313	2.54313
										0.0446312	12.1117	0.0446312	0.683467	0.0405739	10.2043	0.0405738	2.57492	2.57492
										0.0446731	12.1434	0.044673	0.635783	0.0406118	10.1248	0.0406118	2.57492	2.57492
										0.0447147	12.1434	0.0447147	0.588099	0.0406497	10.2043	0.0406496	2.65439	2.65439
										0.0447563	12.1593	0.0447563	0.476837	0.0406876	10.3792	0.0406875	2.73387	2.73387
										0.0447981	12.1434	0.044798	0.413259	0.0407255	10.5381	0.0407255	2.74976	2.74976
										0.0448397	12.1434	0.0448397	0.413259	0.0407634	10.5858	0.0407633	2.74976	2.74976
										0.0448813	12.2388	0.0448813	0.38147	0.0408012	10.5858	0.0408011	2.78155	2.78155
										0.044923	12.3978	0.0449229	0.429153	0.0408391	10.6494	0.040839	2.78155	2.78155
										0.0449647	12.3978	0.0449647	0.476837	0.040877	10.8242	0.0408769	2.73387	2.73387
										0.0450063	12.2229	0.0450063	0.476837	0.0409148	10.9037	0.0409147	2.65439	2.65439
										0.0450481	12.0163	0.045048	0.413259	0.0409528	10.7765	0.0409527	2.65439	2.65439
										0.0450898	11.905	0.0450897	0.413259	0.0409907	10.5858	0.0409907	2.68618	2.68618
										0.0451312	11.905	0.0451312	0.460943	0.0410284	10.5858	0.0410284	2.70208	2.70208
										0.045173	11.8891	0.045173	0.508626	0.0410664	10.6494	0.0410663	2.68618	2.68618
										0.0452147	11.8891	0.0452147	0.476837	0.0411043	10.5858	0.0411042	2.57492	2.57492
										0.0452563	11.8574	0.0452563	0.460943	0.0411421	10.4586	0.041142	2.47955	2.47955
										0.0452981	11.8891	0.045298	0.429153	0.04118	10.4586	0.04118	2.47955	2.47955
										0.0453397	11.9845	0.0453396	0.349681	0.0412179	10.6176	0.0412178	2.65439	2.65439
										0.0453813	12.1117	0.0453812	0.254313	0.0412556	10.7129	0.0412555	2.89281	2.89281
										0.0454231	12.2229	0.0454229	0.206629	0.0412936	10.7129	0.0412935	2.98818	2.98818
										0.0454647	12.1911	0.0454646	0.222524	0.0413315	10.7129	0.0413314	2.97228	2.97228
										0.0455063	12.1434	0.0455062	0.270208	0.0413694	10.7765	0.0413693	2.97228	2.97228
										0.045548	12.064	0.0455479	0.301997	0.0414072	10.7765	0.0414072	2.98818	2.98818
										0.0455898	11.9845	0.0455897	0.222524	0.0414451	10.7765	0.0414451	2.97228	2.97228
										0.0456313	11.905	0.0456312	0.17484	0.0414829	10.7447	0.0414829	2.86102	2.86102
										0.0456731	11.905	0.045673	0.254313	0.0415209	10.7129	0.0415208	2.74976	2.74976
										0.0457148	12.0322	0.0457148	0.413259	0.0415588	10.7129	0.0415588	2.60671	2.60671
										0.0457564	12.2706	0.0457564	0.540416	0.0415967	10.6971	0.0415966	2.47955	2.47955
										0.0457981	12.509	0.0457981	0.588099	0.0416346	10.6653	0.0416346	2.44776	2.44776
										0.0458397	12.5567	0.0458397	0.588099	0.0416725	10.6494	0.0416725	2.60671	2.60671
										0.0458812	12.4772	0.0458812	0.635783	0.0417103	10.6494	0.0417102	2.81334	2.81334
										0.045923	12.3183	0.045923	0.747045	0.0417482	10.7129	0.0417481	2.90871	2.90871
										0.0459647	12.1593	0.0459647	0.794729	0.041786	10.7924	0.041786	2.90871	2.90871
										0.0460063	12.0322	0.0460063	0.826518	0.0418239	10.8719	0.0418238	2.9405	2.9405
										0.046048	12.0163	0.0460479	0.762939	0.0418618	10.9514	0.0418618	3.01997	3.01997
										0.0460897	12.0322	0.0460896	0.588099	0.0418997	10.9832	0.0418997	3.01997	3.01997
										0.0461313	11.9845	0.0461312	0.429153	0.0419375	10.9514	0.0419375	2.90871	2.90871
										0.0461731	11.905	0.046173	0.476837	0.0419755	10.856	0.0419755	2.82923	2.82923
										0.0462147	11.905	0.0462147	0.619888	0.0420134	10.6971	0.0420133	2.82923	2.82923
										0.0462563	12.0163	0.0462562	0.683467	0.0420512	10.5699	0.0420511	2.82923	2.82923
										0.046298	12.1117	0.0462979	0.826518	0.0420891	10.5381	0.0420891	2.78155	2.78155
										0.0463398	12.2229	0.0463396	0.921885	0.042127	10.6176	0.042127	2.73387	2.73387
										0.0463813	12.2706	0.0463812	0.953674	0.0421648	10.7447	0.0421647	2.68618	2.68618
										0.0464231	12.2706	0.046423	0.842412	0.0422027	10.8719	0.0422026	2.65439	2.65439
										0.0464648	12.2388	0.0464647	0.683467	0.0422406	11.0626	0.0422405	2.65439	2.65439
										0.0465063	12.1593	0.0465063	0.55631	0.0422784	11.1898	0.0422783	2.68618	2.68618
										0.0465481	12.064	0.046548	0.508626	0.0423164	11.2375	0.0423163	2.73387	2.73387
										0.0465897	11.9845	0.0465897	0.588099	0.0423543	11.2692	0.0423543	2.81334	2.81334
										0.0466312	11.9527	0.0466312	0.826518	0.042392	11.2851	0.042392	2.90871	2.90871
										0.046673	11.9527	0.0466729	1.03315	0.04243	11.2375	0.0424299	3.03586	3.03586
										0.0467147	11.9368	0.0467146	1.00136	0.0424679	11.1262	0.0424678	3.11534	3.11534
										0.0467563	11.9845	0.0467562	0.794729	0.0425057	11.0626	0.0425057	3.09944	3.09944
										0.0467981	12.1593	0.046798	0.635783	0.0425436	11.0785	0.0425436	2.9405	2.9405
										0.0468397	12.3183	0.0468396	0.588099	0.0425815	11.2692	0.0425815	2.82923	2.82923
										0.0468812	12.3183	0.0468812	0.588099	0.0426193	11.3964	0.0426192	2.86102	2.86102
										0.046923	12.2229	0.0469229	0.508626	0.0426572	11.3964	0.0426572	2.89281	2.89281
										0.0469647	12.1117	0.0469647	0.460943	0.0426952	11.2692	0.0426951	2.86102	2.86102
										0.0470062	12.064	0.0470062	0.540416	0.042733	11.1898	0.0427329	2.86102	2.86102
										0.047048	12.0958	0.047048	0.635783	0.0427709	11.1898	0.0427709	2.90871	2.90871
										0.0470897	12.1593	0.0470896	0.635783	0.0428088	11.2057	0.0428088	2.9405	2.9405
										0.0471312	12.1434	0.0471312	0.619888	0.0428466	11.1898	0.0428466	2.89281	2.89281
										0.0471731	12.0958	0.047173	0.667572	0.0428845	11.1262	0.0428845	2.82923	2.82923
										0.0472147	12.0163	0.0472147	0.667572	0.0429224	11.1103	0.0429224	2.82923	2.82923
										0.0472563	11.9368	0.0472563	0.55631	0.0429603	11.158	0.0429603	2.86102	2.86102
										0.0472981	11.9368	0.047298	0.429153	0.0429982	11.2851	0.0429982	2.81334	2.81334
										0.0473397	11.9368	0.0473397	0.349681	0.0430361	11.3646	0.043036	2.73387	2.73387
										0.0473813	11.8574	0.0473812	0.429153	0.0430739	11.3169	0.0430739	2.65439	2.65439
										0.047423	11.7461	0.047423	0.619888	0.0431118	11.2057	0.0431118	2.6226	2.6226
										0.0474647	11.7302	0.0474647	0.826518	0.0431497	11.1103	0.0431496	2.60671	2.60671
										0.0475063	11.8256	0.0475063	0.953674	0.0431875	10.999	0.0431875	2.65439	2.65439
										0.0475481	11.9845	0.047548	0.921885	0.0432255	10.9514	0.0432254	2.74976	2.74976
										0.0475898	12.1434	0.0475897	0.762939	0.0432634	10.9037	0.0432634	2.81334	2.81334
										0.0476312	12.1593	0.0476312	0.619888	0.0433011	10.9514	0.0433011	2.74976	2.74976
										0.0476731	12.0958	0.047673	0.619888	0.0433391	11.0785	0.043339	2.68618	2.68618
										0.0477148	11.9368	0.0477147	0.762939	0.043377	11.2375	0.0433769	2.57492	2.57492
										0.0477563	11.8097	0.0477563	0.874201	0.0434148	11.3646	0.0434148	2.49545	2.49545
										0.0477981	11.8097	0.047798	0.794729	0.0434528	11.4123	0.0434527	2.54313	2.54313
										0.0478397	11.8891	0.0478396	0.635783	0.0434906	11.4441	0.0434906	2.68618	2.68618
										0.0478813	12.0163	0.0478812	0.540416	0.0435284	11.3646	0.0435283	2.86102	2.86102
										0.0479231	12.1117	0.0479229	0.540416	0.0435663	11.2057	0.0435662	2.9405	2.9405
										0.0479648	12.3024	0.0479646	0.540416	0.0436042	11.1898	0.0436041	2.86102	2.86102
										0.0480063	12.3978	0.0480063	0.540416	0.043642	11.3169	0.043642	2.74976	2.74976
										0.0480481	12.366	0.048048	0.508626	0.04368	11.4759	0.0436799	2.78155	2.78155
										0.0480898	12.2706	0.0480897	0.476837	0.0437179	11.5395	0.0437178	2.90871	2.90871
										0.0481313	12.1911	0.0481312	0.508626	0.0437557	11.4759	0.0437556	2.9405	2.9405
										0.048173	12.2388	0.0481729	0.667572	0.0437936	11.2851	0.0437936	2.78155	2.78155
										0.0482148	12.3501	0.0482147	0.747045	0.0438316	11.1898	0.0438315	2.60671	2.60671
										0.0482564	12.4296	0.0482563	0.667572	0.0438694	11.158	0.0438694	2.52724	2.52724
										0.0482981	12.4296	0.0482981	0.508626	0.0439074	11.158	0.0439073	2.57492	2.57492
										0.0483397	12.4296	0.0483397	0.460943	0.0439452	11.0626	0.0439452	2.57492	2.57492
										0.0483812	12.4454	0.0483812	0.476837	0.043983	10.9196	0.0439829	2.41597	2.41597
										0.048423	12.4454	0.0484229	0.476837	0.0440209	10.8719	0.0440209	2.24113	2.24113
										0.0484646	12.3501	0.0484646	0.476837	0.0440588	10.9832	0.0440587	2.20935	2.20935
										0.0485062	12.3183	0.0485062	0.508626	0.0440966	11.1262	0.0440966	2.3365	2.3365
										0.0485479	12.3501	0.0485479	0.55631	0.0441346	11.2851	0.0441346	2.57492	2.57492
										0.0485896	12.4454	0.0485896	0.667572	0.0441725	11.4123	0.0441725	2.74976	2.74976
										0.0486313	12.4296	0.0486312	0.715256	0.0442103	11.4441	0.0442102	2.86102	2.86102
										0.0486731	12.3024	0.048673	0.747045	0.0442482	11.3328	0.0442482	2.97228	2.97228
										0.0487147	12.2388	0.0487147	0.794729	0.0442861	11.2057	0.0442861	3.03586	3.03586
										0.0487563	12.366	0.0487563	0.842412	0.0443239	11.1103	0.0443238	3.09944	3.09944
										0.0487981	12.509	0.048798	0.874201	0.0443618	10.999	0.0443618	3.03586	3.03586
										0.0488398	12.509	0.0488397	0.874201	0.0443997	10.9196	0.0443997	2.89281	2.89281
										0.0488813	12.4454	0.0488813	0.826518	0.0444375	10.9514	0.0444375	2.68618	2.68618
										0.0489231	12.4772	0.048923	0.715256	0.0444755	11.0308	0.0444754	2.60671	2.60671
										0.0489648	12.509	0.0489647	0.635783	0.0445134	11.1262	0.0445133	2.68618	2.68618
										0.0490063	12.4454	0.0490063	0.635783	0.0445512	11.3328	0.0445511	2.73387	2.73387
										0.0490481	12.4454	0.049048	0.667572	0.0445891	11.5712	0.0445891	2.74976	2.74976
										0.0490897	12.5726	0.0490896	0.588099	0.044627	11.7302	0.044627	2.86102	2.86102
										0.0491313	12.6839	0.0491312	0.476837	0.0446647	11.6825	0.0446647	3.11534	3.11534
										0.049173	12.6839	0.0491729	0.508626	0.0447027	11.5395	0.0447026	3.38554	3.38554
										0.0492147	12.5726	0.0492146	0.619888	0.0447406	11.4918	0.0447405	3.44912	3.44912
										0.0492563	12.5567	0.0492562	0.715256	0.0447784	11.3964	0.0447783	3.40144	3.40144
										0.049298	12.5726	0.0492979	0.794729	0.0448164	11.2057	0.0448163	3.32197	3.32197
										0.0493397	12.509	0.0493396	0.826518	0.0448543	11.0785	0.0448543	3.27428	3.27428
										0.0493812	12.366	0.0493812	0.762939	0.044892	11.158	0.044892	3.2266	3.2266
										0.049423	12.3183	0.0494229	0.683467	0.04493	11.3646	0.0449299	3.17891	3.17891
										0.0494647	12.4454	0.0494646	0.540416	0.0449679	11.5395	0.0449679	3.11534	3.11534
										0.0495062	12.7157	0.0495062	0.349681	0.0450057	11.6189	0.0450056	2.97228	2.97228
										0.0495481	12.8587	0.049548	0.17484	0.0450436	11.5395	0.0450436	2.82923	2.82923
										0.0495898	12.811	0.0495897	0.143051	0.0450816	11.4441	0.0450815	2.74976	2.74976
										0.0496313	12.5726	0.0496312	0.301997	0.0451193	11.4123	0.0451193	2.70208	2.70208
										0.0496731	12.3183	0.049673	0.508626	0.0451573	11.5395	0.0451572	2.78155	2.78155
										0.0497147	12.1117	0.0497147	0.619888	0.0451952	11.6984	0.0451951	2.9405	2.9405
										0.0497563	12.0163	0.0497563	0.635783	0.045233	11.7461	0.045233	3.03586	3.03586
										0.0497981	12.0322	0.049798	0.667572	0.045271	11.6507	0.0452709	3.01997	3.01997
										0.0498397	12.1593	0.0498396	0.667572	0.0453089	11.5236	0.0453089	3.03586	3.03586
										0.0498813	12.2229	0.0498812	0.55631	0.0453467	11.5236	0.0453466	3.09944	3.09944
										0.049923	12.1434	0.0499229	0.460943	0.0453846	11.5712	0.0453845	3.09944	3.09944
										0.0499647	12.064	0.0499646	0.476837	0.0454225	11.5712	0.0454224	2.97228	2.97228
										0.0500063	12.1434	0.0500063	0.540416	0.0454603	11.5395	0.0454602	2.82923	2.82923
										0.0500481	12.366	0.050048	0.619888	0.0454982	11.4918	0.0454982	2.78155	2.78155
										0.0500898	12.6362	0.0500896	0.667572	0.0455362	11.4123	0.0455361	2.86102	2.86102
										0.0501312	12.7792	0.0501312	0.683467	0.0455739	11.3964	0.0455738	2.90871	2.90871
										0.0501731	12.8905	0.050173	0.619888	0.0456118	11.4441	0.0456117	2.98818	2.98818
										0.0502148	12.9382	0.0502147	0.508626	0.0456497	11.5712	0.0456496	3.03586	3.03586
										0.0502564	12.9223	0.0502563	0.413259	0.0456875	11.6825	0.0456875	3.06765	3.06765
										0.0502981	12.811	0.050298	0.429153	0.0457255	11.7461	0.0457254	3.09944	3.09944
										0.0503397	12.7157	0.0503396	0.508626	0.0457633	11.8256	0.0457632	3.11534	3.11534
										0.0503812	12.5726	0.0503812	0.508626	0.045801	11.9527	0.045801	3.19481	3.19481
										0.050423	12.4454	0.0504229	0.476837	0.045839	12.064	0.045839	3.2266	3.2266
										0.0504647	12.366	0.0504646	0.508626	0.045877	12.1117	0.0458769	3.24249	3.24249
										0.0505063	12.3978	0.0505062	0.540416	0.0459148	12.064	0.0459148	3.27428	3.27428
										0.050548	12.509	0.050548	0.619888	0.0459527	11.9527	0.0459527	3.24249	3.24249
										0.0505897	12.6521	0.0505896	0.762939	0.0459906	11.9368	0.0459905	3.11534	3.11534
										0.0506312	12.8428	0.0506312	0.890096	0.0460284	11.9527	0.0460284	2.90871	2.90871
										0.050673	12.9223	0.0506729	0.762939	0.0460663	12.064	0.0460663	2.90871	2.90871
										0.0507148	12.97	0.0507147	0.508626	0.0461043	12.2229	0.0461042	3.14712	3.14712
										0.0507563	12.9859	0.0507563	0.38147	0.0461421	12.366	0.0461421	3.32197	3.32197
										0.0507982	12.97	0.0507981	0.38147	0.0461801	12.4296	0.04618	3.32197	3.32197
										0.0508398	12.8428	0.0508397	0.429153	0.046218	12.4296	0.0462179	3.27428	3.27428
										0.0508812	12.6521	0.0508812	0.588099	0.0462556	12.366	0.0462556	3.30607	3.30607
										0.050923	12.5249	0.050923	0.794729	0.0462936	12.3024	0.0462936	3.35376	3.35376
										0.0509647	12.5567	0.0509647	0.842412	0.0463315	12.1434	0.0463315	3.35376	3.35376
										0.0510063	12.6521	0.0510062	0.747045	0.0463694	11.9845	0.0463693	3.32197	3.32197
										0.051048	12.7633	0.051048	0.667572	0.0464073	11.8574	0.0464073	3.30607	3.30607
										0.0510898	12.811	0.0510897	0.667572	0.0464452	11.7461	0.0464452	3.19481	3.19481
										0.0511313	12.7316	0.0511312	0.588099	0.046483	11.7302	0.0464829	3.03586	3.03586
										0.051173	12.6362	0.051173	0.38147	0.0465209	11.8574	0.0465209	2.9405	2.9405
										0.0512148	12.5567	0.0512147	0.206629	0.0465588	12.0163	0.0465587	2.90871	2.90871
										0.0512563	12.6044	0.0512563	0.17484	0.0465966	12.1117	0.0465965	2.97228	2.97228
										0.051298	12.7316	0.0512979	0.254313	0.0466345	12.1434	0.0466345	3.01997	3.01997
										0.0513397	12.8587	0.0513396	0.349681	0.0466725	12.2229	0.0466724	2.90871	2.90871
										0.0513812	12.9382	0.0513812	0.413259	0.0467103	12.2706	0.0467102	2.78155	2.78155
										0.0514231	12.8905	0.051423	0.38147	0.0467482	12.3183	0.0467482	2.70208	2.70208
										0.0514647	12.7633	0.0514647	0.38147	0.0467861	12.366	0.046786	2.78155	2.78155
										0.0515063	12.5567	0.0515063	0.349681	0.046824	12.3978	0.0468239	3.03586	3.03586
										0.0515481	12.4454	0.051548	0.301997	0.0468619	12.3978	0.0468619	3.30607	3.30607
										0.0515898	12.509	0.0515897	0.254313	0.0468998	12.3024	0.0468997	3.38554	3.38554
										0.0516313	12.6044	0.0516312	0.143051	0.0469375	12.1117	0.0469375	3.38554	3.38554
										0.0516731	12.6362	0.051673	0.0476837	0.0469755	11.9527	0.0469754	3.35376	3.35376
										0.0517148	12.5567	0.0517147	0.0158946	0.0470133	11.905	0.0470132	3.24249	3.24249
										0.0517564	12.4296	0.0517563	0.143051	0.0470512	11.9527	0.0470511	3.17891	3.17891
										0.0517981	12.3024	0.051798	0.301997	0.0470891	12.0322	0.047089	3.2266	3.2266
										0.0518398	12.2706	0.0518396	0.333786	0.047127	12.0322	0.047127	3.30607	3.30607
										0.0518813	12.4296	0.0518812	0.349681	0.0471647	12.0322	0.0471646	3.24249	3.24249
										0.0519231	12.6521	0.0519229	0.429153	0.0472027	12.064	0.0472026	3.24249	3.24249
										0.0519648	12.811	0.0519647	0.540416	0.0472406	12.1593	0.0472405	3.27428	3.27428
										0.0520063	12.7792	0.0520063	0.540416	0.0472784	12.3501	0.0472784	3.32197	3.32197
										0.0520481	12.7157	0.0520481	0.38147	0.0473164	12.4454	0.0473163	3.32197	3.32197
										0.0520898	12.6839	0.0520897	0.143051	0.0473543	12.4296	0.0473542	3.32197	3.32197
										0.0521313	12.7792	0.0521312	0.0635783	0.047392	12.366	0.047392	3.32197	3.32197
										0.052173	12.9382	0.052173	0.143051	0.04743	12.4296	0.04743	3.35376	3.35376
										0.0522147	13.0176	0.0522146	0.270208	0.0474678	12.5567	0.0474678	3.32197	3.32197
										0.0522563	12.9382	0.0522562	0.270208	0.0475057	12.6362	0.0475056	3.19481	3.19481
										0.052298	12.8428	0.052298	0.206629	0.0475437	12.509	0.0475436	3.03586	3.03586
										0.0523397	12.7792	0.0523397	0.143051	0.0475816	12.2229	0.0475816	3.01997	3.01997
										0.0523812	12.8428	0.0523813	0.143051	0.0476194	11.9845	0.0476194	3.09944	3.09944
										0.052423	12.8587	0.052423	0.143051	0.0476573	11.9845	0.0476573	3.19481	3.19481
										0.0524646	12.8587	0.0524646	0.127157	0.0476952	12.2229	0.0476951	3.17891	3.17891
										0.0525062	12.9382	0.0525063	0.127157	0.047733	12.4296	0.047733	3.19481	3.19481
										0.052548	13.0653	0.052548	0.143051	0.047771	12.4296	0.0477709	3.24249	3.24249
										0.0525898	13.1766	0.0525897	0.222524	0.0478089	12.3183	0.0478089	3.32197	3.32197
										0.0526313	13.1289	0.0526312	0.301997	0.0478466	12.3024	0.0478465	3.30607	3.30607
										0.0526731	13.0494	0.0526729	0.413259	0.0478846	12.3978	0.0478845	3.2266	3.2266
										0.0527147	12.9382	0.0527146	0.476837	0.0479225	12.5567	0.0479224	3.17891	3.17891
										0.0527562	12.8587	0.0527562	0.588099	0.0479602	12.6521	0.0479602	3.19481	3.19481
										0.052798	12.7792	0.052798	0.667572	0.0479982	12.6521	0.0479981	3.19481	3.19481
										0.0528396	12.7633	0.0528395	0.747045	0.048036	12.5726	0.048036	3.09944	3.09944
										0.0528811	12.7316	0.0528811	0.762939	0.0480738	12.5249	0.0480737	2.90871	2.90871
										0.052923	12.7633	0.0529229	0.747045	0.0481118	12.4454	0.0481117	2.65439	2.65439
										0.0529647	12.811	0.0529647	0.635783	0.0481497	12.3978	0.0481497	2.3365	2.3365
										0.0530064	12.9382	0.0530063	0.619888	0.0481875	12.3978	0.0481875	2.12987	2.12987
										0.0530481	13.0494	0.053048	0.762939	0.0482255	12.3978	0.0482255	2.11398	2.11398
										0.0530898	13.0971	0.0530896	0.921885	0.0482634	12.4296	0.0482634	2.06629	2.06629
										0.0531312	13.1289	0.0531311	0.969569	0.0483012	12.5726	0.0483011	1.95503	1.95503
										0.053173	13.1766	0.0531729	0.874201	0.048339	12.7633	0.048339	1.92324	1.92324
										0.0532147	13.2243	0.0532147	0.715256	0.048377	12.7792	0.0483769	1.98682	1.98682
										0.0532564	13.272	0.0532563	0.619888	0.0484149	12.6521	0.0484148	2.00272	2.00272
										0.0532982	13.2243	0.0532981	0.55631	0.0484528	12.6362	0.0484528	2.0345	2.0345
										0.0533398	13.0971	0.0533397	0.540416	0.0484907	12.811	0.0484906	2.0345	2.0345
										0.0533812	13.0494	0.0533812	0.683467	0.0485284	12.9859	0.0485283	1.98682	1.98682
										0.053423	13.0653	0.0534229	0.969569	0.0485663	12.9859	0.0485663	1.90735	1.90735
										0.0534647	13.0653	0.0534646	1.1603	0.0486042	12.9382	0.0486041	1.87556	1.87556
										0.0535063	13.0494	0.0535062	1.12851	0.048642	12.9859	0.048642	1.87556	1.87556
										0.053548	13.0176	0.053548	0.921885	0.04868	13.0494	0.04868	1.90735	1.90735
										0.0535898	13.0176	0.0535897	0.683467	0.0487179	13.0494	0.0487179	1.95503	1.95503
										0.0536313	13.0494	0.0536312	0.508626	0.0487557	12.9382	0.0487556	1.98682	1.98682
										0.053673	13.0653	0.053673	0.429153	0.0487936	12.8428	0.0487936	1.98682	1.98682
										0.0537148	13.1925	0.0537147	0.476837	0.0488315	12.7316	0.0488315	1.95503	1.95503
										0.0537563	13.272	0.0537563	0.667572	0.0488694	12.7157	0.0488693	2.0345	2.0345
										0.0537981	13.1289	0.0537979	0.842412	0.0489073	12.6839	0.0489073	2.20935	2.20935
										0.0538398	12.8587	0.0538396	0.921885	0.0489452	12.5726	0.0489452	2.32061	2.32061
										0.0538813	12.7316	0.0538812	0.874201	0.048983	12.5249	0.0489829	2.27292	2.27292
										0.0539232	12.6839	0.053923	0.747045	0.0490209	12.6044	0.0490209	2.08219	2.08219
										0.0539648	12.6521	0.0539647	0.588099	0.0490588	12.7633	0.0490587	1.98682	1.98682
										0.0540064	12.7157	0.0540063	0.476837	0.0490966	12.811	0.0490965	2.00272	2.00272
										0.0540481	12.7792	0.0540479	0.460943	0.0491346	12.7792	0.0491345	1.98682	1.98682
										0.0540897	12.811	0.0540896	0.429153	0.0491725	12.811	0.0491724	1.92324	1.92324
										0.0541312	12.7633	0.0541312	0.349681	0.0492102	12.8905	0.0492102	1.85966	1.85966
										0.054173	12.7157	0.0541729	0.270208	0.0492481	12.8428	0.0492481	1.82788	1.82788
										0.0542147	12.7316	0.0542146	0.222524	0.049286	12.6362	0.049286	1.70072	1.70072
										0.0542563	12.7633	0.0542563	0.222524	0.049324	12.509	0.0493239	1.54177	2.94177
										0.0542981	12.811	0.054298	0.301997	0.0493619	12.5726	0.0493618	1.4623	2.8623
										0.0543397	12.9223	0.0543396	0.413259	0.0493998	12.7157	0.0493997	1.50998	2.90998
										0.0543812	12.97	0.0543811	0.508626	0.0494375	12.7792	0.0494374	1.58946	2.98946
										0.054423	12.8905	0.0544229	0.588099	0.0494754	12.7633	0.0494754	1.58946	2.98946
										0.0544648	12.7792	0.0544647	0.667572	0.0495134	12.6839	0.0495134	1.49409	2.89409
										0.0545063	12.7633	0.0545062	0.794729	0.0495512	12.6044	0.0495511	1.36693	2.76693
										0.0545481	12.811	0.0545479	0.874201	0.0495891	12.6521	0.049589	1.25567	2.65567
										0.0545897	12.9382	0.0545896	0.762939	0.049627	12.7633	0.0496269	1.38283	2.78283
										0.0546312	13.0971	0.0546312	0.588099	0.0496647	12.811	0.0496646	1.57356	2.97356
										0.054673	13.0971	0.0546729	0.540416	0.0497027	12.7316	0.0497027	1.66893	3.06893
										0.0547147	12.9382	0.0547147	0.619888	0.0497406	12.6839	0.0497405	1.66893	3.06893
										0.0547563	12.7792	0.0547563	0.667572	0.0497784	12.811	0.0497784	1.71661	3.11661
										0.0547981	12.7316	0.054798	0.667572	0.0498164	12.97	0.0498163	1.82788	3.22788
										0.0548397	12.7316	0.0548397	0.619888	0.0498543	13.0494	0.0498543	1.98682	3.38682
										0.0548812	12.7157	0.0548812	0.540416	0.0498921	12.97	0.0498921	2.08219	3.48219
										0.054923	12.7633	0.0549229	0.476837	0.04993	12.8587	0.04993	2.11398	3.51398
										0.0549646	12.8428	0.0549646	0.508626	0.0499679	12.7792	0.0499679	2.0345	3.4345
										0.0550063	12.9382	0.0550063	0.619888	0.0500057	12.7316	0.0500056	1.92324	3.32324
										0.0550481	13.0494	0.055048	0.619888	0.0500437	12.7316	0.0500436	1.82788	3.22788
										0.0550898	13.1448	0.0550896	0.476837	0.0500816	12.7316	0.0500816	1.71661	3.11661
										0.0551313	13.272	0.0551312	0.333786	0.0501194	12.6839	0.0501193	1.58946	2.98946
										0.0551731	13.4309	0.0551729	0.301997	0.0501573	12.5567	0.0501572	1.4623	2.8623
										0.0552147	13.6217	0.0552147	0.349681	0.0501951	12.5249	0.0501951	1.44641	2.84641
										0.0552564	13.7488	0.0552563	0.38147	0.050233	12.7633	0.0502329	1.49409	2.89409
										0.055298	13.717	0.055298	0.349681	0.050271	13.1448	0.0502709	1.57356	2.97356
										0.0553397	13.5581	0.0553395	0.349681	0.0503088	13.415	0.0503087	1.58946	2.98946
										0.0553812	13.3832	0.0553812	0.429153	0.0503465	13.415	0.0503465	1.57356	2.97356
										0.0554231	13.3355	0.0554229	0.508626	0.0503845	13.2561	0.0503844	1.50998	2.90998
										0.0554648	13.3038	0.0554647	0.540416	0.0504224	13.1289	0.0504224	1.4623	2.8623
										0.0555063	13.2561	0.0555063	0.476837	0.0504603	13.0971	0.0504602	1.4623	2.8623
										0.0555481	13.1766	0.055548	0.476837	0.0504982	13.0971	0.0504981	1.49409	2.89409
										0.0555897	13.1289	0.0555896	0.508626	0.0505361	13.1448	0.0505361	1.58946	2.98946
										0.0556312	13.0494	0.0556312	0.508626	0.0505739	13.1925	0.0505739	1.70072	3.10072
										0.0556731	13.0494	0.0556729	0.508626	0.0506119	13.2243	0.0506118	1.66893	3.06893
										0.0557148	13.1289	0.0557147	0.508626	0.0506498	13.2561	0.0506497	1.57356	2.97356
										0.0557564	13.0971	0.0557564	0.55631	0.0506876	13.1448	0.0506876	1.57356	2.97356
										0.0557982	12.8428	0.0557981	0.55631	0.0507255	12.97	0.0507255	1.58946	2.98946
										0.0558397	12.6044	0.0558396	0.540416	0.0507634	12.8587	0.0507634	1.58946	2.98946
										0.0558813	12.6044	0.0558812	0.540416	0.0508011	12.9859	0.050801	1.58946	2.98946
										0.055923	12.7633	0.0559229	0.619888	0.050839	13.2243	0.050839	1.58946	2.98946
										0.0559648	12.8905	0.0559647	0.715256	0.0508769	13.3355	0.0508769	1.62125	3.02125
										0.0560063	12.8587	0.0560063	0.794729	0.0509147	13.3038	0.0509147	1.66893	3.06893
										0.0560481	12.7792	0.056048	0.826518	0.0509527	13.1766	0.0509527	1.78019	3.18019
										0.0560898	12.8428	0.0560897	0.826518	0.0509906	13.0176	0.0509906	1.95503	3.35503
										0.0561313	13.0494	0.0561313	0.794729	0.0510285	12.8428	0.0510284	2.06629	3.46629
										0.0561731	13.1766	0.056173	0.747045	0.0510664	12.6839	0.0510663	2.0345	3.4345
										0.0562148	13.1925	0.0562147	0.683467	0.0511043	12.7316	0.0511042	1.90735	3.30735
										0.0562563	13.1925	0.0562563	0.715256	0.0511421	12.97	0.0511421	1.78019	3.18019
										0.0562981	13.1448	0.0562979	0.874201	0.05118	13.2243	0.05118	1.66893	3.06893
										0.0563398	13.0653	0.0563396	1.04904	0.051218	13.272	0.0512179	1.62125	3.02125
										0.0563812	13.0176	0.0563812	1.09672	0.0512557	13.1925	0.0512556	1.58946	2.98946
										0.0564229	13.0653	0.0564229	1.00136	0.0512936	13.1448	0.0512936	1.58946	2.98946
										0.0564646	13.3038	0.0564646	0.890096	0.0513315	13.2243	0.0513315	1.57356	2.97356
										0.0565062	13.4627	0.0565062	0.890096	0.0513694	13.3355	0.0513693	1.4623	2.8623
										0.056548	13.3832	0.0565479	0.969569	0.0514073	13.4627	0.0514073	1.44641	2.84641
										0.0565897	13.2243	0.0565896	1.03315	0.0514452	13.5581	0.0514452	1.50998	2.90998
										0.0566313	13.1289	0.0566312	1.00136	0.051483	13.5581	0.0514829	1.71661	3.11661
										0.056673	13.1289	0.0566729	0.969569	0.0515209	13.5422	0.0515208	1.87556	3.27556
										0.0567148	13.1766	0.0567147	0.969569	0.0515588	13.5581	0.0515587	1.87556	3.27556
										0.0567563	13.2561	0.0567563	1.03315	0.0515966	13.6375	0.0515965	1.85966	3.25967
										0.0567981	13.415	0.056798	1.04904	0.0516345	13.6852	0.0516345	1.82788	3.22788
										0.0568397	13.5422	0.0568396	1.03315	0.0516724	13.6852	0.0516724	1.79609	3.19609
										0.0568812	13.5899	0.0568811	0.921885	0.0517102	13.6693	0.0517101	1.78019	3.18019
										0.056923	13.5581	0.0569229	0.794729	0.0517481	13.6217	0.0517481	1.78019	3.18019
										0.0569648	13.4786	0.0569647	0.715256	0.0517861	13.5422	0.051786	1.82788	3.22788
										0.0570063	13.3514	0.0570062	0.683467	0.0518239	13.5422	0.0518239	1.85966	3.25967
										0.0570481	13.2561	0.057048	0.747045	0.0518618	13.6217	0.0518618	1.87556	3.27556
										0.0570898	13.272	0.0570896	0.747045	0.0518997	13.6852	0.0518997	1.92324	3.32324
										0.0571313	13.4309	0.0571312	0.635783	0.0519375	13.7488	0.0519374	1.92324	3.32324
										0.057173	13.5581	0.057173	0.476837	0.0519754	13.7965	0.0519754	1.82788	3.22788
										0.0572148	13.5104	0.0572147	0.460943	0.0520133	13.8283	0.0520133	1.65304	3.05304
										0.0572563	13.3038	0.0572563	0.540416	0.0520512	13.8283	0.0520511	1.54177	2.94177
										0.057298	13.1289	0.057298	0.619888	0.0520891	13.7647	0.0520891	1.50998	2.90998
										0.0573398	13.0176	0.0573397	0.747045	0.0521271	13.6693	0.052127	1.54177	2.94177
										0.0573813	12.9223	0.0573812	0.890096	0.0521649	13.5899	0.0521648	1.57356	2.97356
										0.057423	12.8428	0.057423	0.969569	0.0522027	13.5104	0.0522027	1.65304	3.05304
										0.0574648	12.8428	0.0574646	0.953674	0.0522406	13.4627	0.0522405	1.65304	3.05304
										0.0575063	12.9382	0.0575063	0.890096	0.0522785	13.3832	0.0522784	1.57356	2.97356
										0.0575481	13.1448	0.0575479	0.890096	0.0523164	13.3038	0.0523163	1.54177	2.94177
										0.0575898	13.3832	0.0575896	0.953674	0.0523543	13.3038	0.0523543	1.62125	3.02125
										0.0576313	13.5104	0.0576312	1.04904	0.0523921	13.3832	0.052392	1.70072	3.10072
										0.0576731	13.4309	0.057673	1.1762	0.05243	13.5104	0.05243	1.79609	3.19609
										0.0577147	13.3038	0.0577147	1.20799	0.0524679	13.6375	0.0524678	1.82788	3.22788
										0.0577563	13.2561	0.0577562	1.08083	0.0525057	13.7488	0.0525056	1.85966	3.25967
										0.057798	13.3038	0.057798	0.921885	0.0525437	13.8283	0.0525436	1.85966	3.25967
										0.0578396	13.415	0.0578396	0.794729	0.0525815	13.8283	0.0525815	1.79609	3.19609
										0.0578812	13.4627	0.0578812	0.747045	0.0526193	13.6852	0.0526192	1.70072	3.10072
										0.057923	13.4786	0.0579228	0.715256	0.0526572	13.5104	0.0526571	1.57356	2.97356
										0.0579647	13.4786	0.0579646	0.747045	0.0526952	13.3514	0.0526951	1.50998	2.90998
										0.0580063	13.4786	0.0580062	0.747045	0.052733	13.3514	0.052733	1.57356	2.97356
										0.058048	13.415	0.0580479	0.683467	0.052771	13.4786	0.0527709	1.65304	3.05304
										0.0580897	13.3038	0.0580896	0.619888	0.0528089	13.4786	0.0528088	1.70072	3.10072
										0.0581313	13.1448	0.0581312	0.508626	0.0528466	13.3038	0.0528465	1.70072	3.10072
										0.0581731	13.0494	0.0581729	0.540416	0.0528846	13.1448	0.0528845	1.65304	3.05304
										0.0582148	13.0494	0.0582147	0.715256	0.0529225	13.1766	0.0529224	1.58946	2.98946
										0.0582564	13.1925	0.0582563	0.890096	0.0529603	13.3514	0.0529603	1.57356	2.97356
										0.0582981	13.3832	0.0582981	0.921885	0.0529982	13.4786	0.0529981	1.66893	3.06893
										0.0583397	13.5104	0.0583396	0.842412	0.053036	13.4786	0.053036	1.78019	3.18019
										0.0583812	13.4786	0.0583812	0.794729	0.0530738	13.4786	0.0530737	1.79609	3.19609
										0.058423	13.3514	0.058423	0.762939	0.0531118	13.6217	0.0531117	1.78019	3.18019
										0.0584647	13.3355	0.0584646	0.715256	0.0531497	13.7965	0.0531496	1.79609	3.19609
										0.0585063	13.415	0.0585063	0.715256	0.0531875	13.8442	0.0531875	1.85966	3.25967
										0.0585481	13.4627	0.058548	0.762939	0.0532255	13.7965	0.0532254	1.90735	3.30735
										0.0585898	13.4786	0.0585897	0.842412	0.0532634	13.8283	0.0532634	1.87556	3.27556
										0.0586313	13.4786	0.0586313	0.874201	0.0533012	13.8442	0.0533011	1.79609	3.19609
										0.0586731	13.4627	0.058673	0.762939	0.0533391	13.876	0.053339	1.70072	3.10072
										0.0587148	13.4627	0.0587147	0.683467	0.053377	13.8919	0.053377	1.65304	3.05304
										0.0587563	13.4627	0.0587563	0.715256	0.0534148	14.0031	0.0534148	1.65304	3.05304
										0.058798	13.4309	0.0587979	0.826518	0.0534528	14.0826	0.0534527	1.78019	3.18019
										0.0588397	13.3038	0.0588396	0.842412	0.0534907	14.0985	0.0534907	1.90735	3.30735
										0.0588812	13.1925	0.0588812	0.794729	0.0535285	14.1303	0.0535284	1.92324	3.32324
										0.0589231	13.2243	0.058923	0.762939	0.0535664	14.2574	0.0535663	1.79609	3.19609
										0.0589647	13.3038	0.0589647	0.747045	0.0536043	14.4164	0.0536042	1.66893	3.06893
										0.0590063	13.272	0.0590063	0.747045	0.0536421	14.3846	0.053642	1.65304	3.05304
										0.0590481	13.2243	0.059048	0.715256	0.05368	14.178	0.05368	1.7484	3.1484
										0.0590898	13.3038	0.0590897	0.667572	0.0537179	14.0031	0.0537179	1.95503	3.35503
										0.0591312	13.415	0.0591312	0.683467	0.0537557	13.9237	0.0537556	2.16166	3.56166
										0.059173	13.4309	0.059173	0.794729	0.0537936	13.9237	0.0537935	2.24113	3.64113
										0.0592147	13.3514	0.0592146	0.874201	0.0538315	13.9713	0.0538314	2.24113	3.64113
										0.0592563	13.3355	0.0592563	0.715256	0.0538694	14.0508	0.0538693	2.27292	3.67292
										0.059298	13.3832	0.059298	0.508626	0.0539073	14.0508	0.0539073	2.28882	3.68882
										0.0593398	13.3832	0.0593396	0.429153	0.0539452	13.8919	0.0539451	2.27292	3.67292
										0.0593813	13.415	0.0593812	0.476837	0.053983	13.6375	0.0539829	2.12987	3.52987
										0.0594231	13.4627	0.0594229	0.508626	0.0540209	13.4627	0.0540208	2.0345	3.4345
										0.0594648	13.4309	0.0594647	0.55631	0.0540588	13.4786	0.0540587	2.06629	3.46629
										0.0595063	13.3832	0.0595062	0.667572	0.0540966	13.6375	0.0540966	2.20935	3.60935
										0.0595481	13.3514	0.0595479	0.842412	0.0541345	13.7647	0.0541345	2.36829	3.76829
										0.0595897	13.415	0.0595896	0.969569	0.0541725	13.7965	0.0541724	2.49545	3.89545
										0.0596313	13.4309	0.0596312	0.921885	0.0542102	13.7965	0.0542102	2.54313	3.94313
										0.0596731	13.4627	0.059673	0.794729	0.0542481	13.8283	0.0542481	2.49545	3.89545
										0.0597147	13.5581	0.0597147	0.715256	0.0542861	13.7647	0.054286	2.41597	3.81597
										0.0597563	13.6852	0.0597563	0.683467	0.0543239	13.6375	0.0543239	2.32061	3.72061
										0.0597981	13.717	0.059798	0.715256	0.0543619	13.6217	0.0543618	2.32061	3.72061
										0.0598398	13.6217	0.0598397	0.762939	0.0543998	13.8283	0.0543997	2.41597	3.81597
										0.0598813	13.5422	0.0598813	0.794729	0.0544375	14.0349	0.0544375	2.49545	3.89545
										0.0599231	13.5422	0.059923	0.890096	0.0544754	14.1621	0.0544754	2.41597	3.81597
										0.0599648	13.5581	0.0599647	0.953674	0.0545133	14.2097	0.0545132	2.27292	3.67292
										0.0600064	13.5422	0.0600063	0.921885	0.0545511	14.2574	0.0545511	2.19345	3.59345
										0.0600481	13.5104	0.060048	0.794729	0.0545891	14.2574	0.054589	2.27292	3.67292
										0.0600898	13.5422	0.0600897	0.667572	0.054627	14.0985	0.054627	2.41597	3.81597
										0.0601312	13.6217	0.0601312	0.619888	0.0546648	14.0349	0.0546647	2.57492	3.97492
										0.0601729	13.6375	0.0601729	0.588099	0.0547027	14.0826	0.0547027	2.60671	4.00671
										0.0602147	13.6217	0.0602146	0.540416	0.0547405	14.1303	0.0547405	2.49545	3.89545
										0.0602562	13.5899	0.0602562	0.540416	0.0547784	14.0985	0.0547784	2.41597	3.81597
										0.060298	13.5422	0.060298	0.667572	0.0548164	14.0349	0.0548164	2.3365	3.7365
										0.0603396	13.5422	0.0603395	0.794729	0.0548543	13.9237	0.0548542	2.24113	3.64113
										0.0603811	13.5581	0.0603811	0.715256	0.054892	13.876	0.0548919	2.11398	3.51398
										0.060423	13.5899	0.0604229	0.55631	0.05493	13.876	0.0549299	2.0345	3.4345
										0.0604647	13.6375	0.0604647	0.476837	0.0549679	13.9713	0.0549678	2.0345	3.4345
										0.0605064	13.717	0.0605063	0.508626	0.0550057	14.0826	0.0550056	2.06629	3.46629
										0.060548	13.8442	0.060548	0.540416	0.0550436	14.0985	0.0550435	2.08219	3.48219
										0.0605898	13.9237	0.0605896	0.55631	0.0550815	14.0508	0.0550814	2.11398	3.51398
										0.0606313	13.9554	0.0606312	0.588099	0.0551192	14.0508	0.0551192	2.20935	3.60935
										0.060673	13.9713	0.0606729	0.588099	0.0551572	14.0985	0.0551571	2.36829	3.76829
										0.0607148	14.0508	0.0607147	0.55631	0.0551951	14.1303	0.055195	2.47955	3.87955
										0.0607564	14.1303	0.0607564	0.55631	0.055233	14.0826	0.055233	2.44776	3.84776
										0.0607982	14.0826	0.0607981	0.588099	0.055271	13.9237	0.055271	2.3365	3.7365
										0.0608397	13.9237	0.0608396	0.540416	0.0553088	13.7647	0.0553088	2.11398	3.51398
										0.0608812	13.7965	0.0608812	0.413259	0.0553466	13.7647	0.0553465	1.87556	3.27556
										0.060923	13.7647	0.060923	0.254313	0.0553845	13.8919	0.0553845	1.7484	3.1484
										0.0609647	13.7965	0.0609646	0.143051	0.0554224	13.9237	0.0554223	1.85966	3.25967
										0.0610062	13.876	0.0610062	0.17484	0.0554603	13.7965	0.0554602	2.00272	3.40272
										0.061048	13.876	0.061048	0.301997	0.0554982	13.6852	0.0554982	2.12987	3.52987
										0.0610897	13.8919	0.0610896	0.429153	0.0555361	13.7647	0.0555361	2.27292	3.67292
										0.0611313	13.9554	0.0611312	0.460943	0.0555739	13.9713	0.0555739	2.41597	3.81597
										0.061173	13.9713	0.061173	0.429153	0.0556119	14.0826	0.0556118	2.47955	3.87955
										0.0612148	13.9713	0.0612146	0.413259	0.0556497	14.0508	0.0556497	2.49545	3.89545
										0.0612564	13.9713	0.0612563	0.540416	0.0556875	14.0508	0.0556875	2.52724	3.92724
										0.061298	13.9237	0.0612979	0.683467	0.0557255	14.0508	0.0557254	2.47955	3.87955
										0.0613397	13.8442	0.0613396	0.762939	0.0557634	14.0349	0.0557634	2.41597	3.81597
										0.0613812	13.7647	0.0613812	0.794729	0.0558011	13.9237	0.0558011	2.41597	3.81597
										0.0614231	13.717	0.0614229	0.762939	0.0558391	13.8919	0.055839	2.47955	3.87955
										0.0614647	13.717	0.0614647	0.715256	0.055877	13.9713	0.0558769	2.41597	3.81597
										0.0615064	13.7965	0.0615063	0.667572	0.0559148	14.1303	0.0559148	2.28882	3.68882
										0.0615481	13.9713	0.061548	0.667572	0.0559528	14.2892	0.0559527	2.20935	3.60935
										0.0615898	14.1303	0.0615897	0.683467	0.0559907	14.3687	0.0559906	2.24113	3.64113
										0.0616313	14.1621	0.0616313	0.667572	0.0560284	14.3369	0.0560284	2.3365	3.7365
										0.0616732	14.0349	0.0616731	0.588099	0.0560664	14.3369	0.0560663	2.41597	3.81597
										0.0617148	13.7965	0.0617147	0.588099	0.0561042	14.3687	0.0561041	2.41597	3.81597
										0.0617565	13.5581	0.0617563	0.667572	0.0561421	14.3687	0.056142	2.32061	3.72061
										0.0617982	13.4786	0.0617981	0.762939	0.05618	14.2574	0.05618	2.19345	3.59345
										0.0618398	13.5422	0.0618396	0.762939	0.0562179	14.0985	0.0562179	2.16166	3.56166
										0.0618812	13.6217	0.0618811	0.683467	0.0562556	14.0826	0.0562556	2.24113	3.64113
										0.0619229	13.5422	0.0619229	0.619888	0.0562936	14.1621	0.0562935	2.28882	3.68882
										0.0619648	13.4309	0.0619646	0.619888	0.0563315	14.2574	0.0563315	2.19345	3.59345
										0.0620062	13.415	0.0620062	0.667572	0.0563693	14.3369	0.0563692	2.0345	3.4345
										0.0620479	13.4786	0.0620479	0.683467	0.0564072	14.3846	0.0564071	2.0345	3.4345
										0.0620897	13.5104	0.0620895	0.747045	0.0564451	14.4164	0.0564451	2.24113	3.64113
										0.0621312	13.4786	0.0621312	0.762939	0.0564829	14.3687	0.0564829	2.41597	3.81597
										0.062173	13.5104	0.0621729	0.683467	0.0565209	14.2892	0.0565209	2.54313	3.94313
										0.0622147	13.5581	0.0622146	0.588099	0.0565588	14.3051	0.0565587	2.6226	4.0226
										0.0622562	13.5899	0.0622562	0.588099	0.0565966	14.3846	0.0565966	2.57492	3.97492
										0.062298	13.5581	0.062298	0.667572	0.0566346	14.4164	0.0566345	2.36829	3.76829
										0.0623397	13.5581	0.0623397	0.747045	0.0566725	14.3846	0.0566725	2.20935	3.60935
										0.0623812	13.6852	0.0623812	0.826518	0.0567103	14.4164	0.0567103	2.20935	3.60935
										0.062423	13.7965	0.062423	0.794729	0.0567482	14.4641	0.0567482	2.24113	3.64113
										0.0624647	13.8283	0.0624647	0.715256	0.0567861	14.4959	0.056786	2.27292	3.67292
										0.0625063	13.8442	0.0625063	0.667572	0.0568239	14.4641	0.0568239	2.24113	3.64113
										0.0625481	13.9554	0.0625481	0.747045	0.0568619	14.4641	0.0568618	2.20935	3.60935
										0.0625898	14.1303	0.0625897	0.794729	0.0568998	14.4164	0.0568997	2.24113	3.64113
										0.0626313	14.2574	0.0626312	0.683467	0.0569375	14.3369	0.0569375	2.3365	3.7365
										0.0626731	14.1303	0.062673	0.460943	0.0569755	14.2574	0.0569754	2.40008	3.80008
										0.0627147	13.8283	0.0627146	0.270208	0.0570134	14.3051	0.0570133	2.3365	3.7365
										0.0627562	13.6375	0.0627562	0.222524	0.0570512	14.4164	0.0570511	2.27292	3.67292
										0.062798	13.6852	0.062798	0.349681	0.0570891	14.3846	0.057089	2.19345	3.59345
										0.0628396	13.876	0.0628395	0.540416	0.057127	14.3369	0.0571269	2.12987	3.52987
										0.0628811	14.0349	0.0628811	0.667572	0.0571648	14.3369	0.0571647	2.11398	3.51398
										0.062923	14.0349	0.062923	0.762939	0.0572027	14.3687	0.0572027	2.16166	3.56166
										0.0629649	13.9554	0.0629647	0.826518	0.0572406	14.3846	0.0572406	2.28882	3.68882
										0.0630064	14.0031	0.0630064	0.715256	0.0572785	14.4482	0.0572785	2.41597	3.81597
										0.0630481	14.1303	0.063048	0.508626	0.0573164	14.5117	0.0573163	2.47955	3.87955
										0.0630898	14.178	0.0630896	0.38147	0.0573542	14.5117	0.0573542	2.40008	3.80008
										0.0631313	14.1621	0.0631312	0.460943	0.057392	14.4482	0.057392	2.28882	3.68882
										0.0631731	14.0826	0.0631729	0.540416	0.05743	14.3051	0.05743	2.24113	3.64113
										0.0632148	14.0508	0.0632147	0.540416	0.057468	14.2097	0.0574679	2.24113	3.64113
										0.0632564	14.0826	0.0632564	0.508626	0.0575059	14.0985	0.0575058	2.24113	3.64113
										0.0632981	14.0985	0.063298	0.55631	0.0575438	14.0826	0.0575438	2.24113	3.64113
										0.0633397	14.0985	0.0633396	0.667572	0.0575816	14.0508	0.0575816	2.28882	3.68882
										0.0633811	14.0985	0.0633811	0.762939	0.0576194	14.0508	0.0576193	2.28882	3.68882
										0.063423	14.1303	0.0634229	0.794729	0.0576573	14.0826	0.0576572	2.20935	3.60935
										0.0634646	14.1303	0.0634646	0.683467	0.0576951	14.1621	0.057695	2.11398	3.51398
										0.0635062	14.1303	0.0635062	0.55631	0.057733	14.2415	0.0577329	2.06629	3.46629
										0.063548	14.0826	0.063548	0.508626	0.0577709	14.2892	0.0577709	2.12987	3.52987
										0.0635898	14.0349	0.0635896	0.619888	0.0578088	14.2892	0.0578088	2.24113	3.64113
										0.0636313	14.0349	0.0636312	0.826518	0.0578466	14.1621	0.0578465	2.24113	3.64113
										0.063673	14.0985	0.063673	0.969569	0.0578845	14.0349	0.0578845	2.32061	3.72061
										0.0637148	14.1621	0.0637147	0.953674	0.0579224	13.9713	0.0579224	2.41597	3.81597
										0.0637564	14.0985	0.0637563	0.842412	0.0579603	14.0508	0.0579602	2.49545	3.89545
										0.063798	13.9713	0.0637979	0.874201	0.0579981	14.2097	0.0579981	2.44776	3.84776
										0.0638398	13.9554	0.0638396	1.00136	0.0580361	14.4164	0.058036	2.36829	3.76829
										0.0638813	14.0508	0.0638812	1.08083	0.0580738	14.5912	0.0580738	2.36829	3.76829
										0.0639231	14.1303	0.063923	1.03315	0.0581118	14.623	0.0581118	2.44776	3.84776
										0.0639647	14.1303	0.0639647	0.921885	0.0581497	14.5435	0.0581497	2.52724	3.92724
										0.0640063	14.1621	0.0640063	0.890096	0.0581875	14.4482	0.0581875	2.68618	4.08618
										0.0640481	14.2097	0.064048	0.921885	0.0582255	14.4482	0.0582255	2.81334	4.21334
										0.0640898	14.2415	0.0640896	0.874201	0.0582634	14.5117	0.0582634	2.86102	4.26102
										0.0641313	14.1621	0.0641312	0.794729	0.0583011	14.6548	0.0583011	2.81334	4.21334
										0.064173	14.0508	0.064173	0.747045	0.058339	14.6707	0.058339	2.73387	4.13387
										0.0642148	13.9713	0.0642146	0.794729	0.0583769	14.6707	0.0583769	2.6226	4.0226
										0.0642563	13.8919	0.0642563	0.890096	0.0584148	14.5912	0.0584147	2.54313	3.94313
										0.064298	13.876	0.064298	0.953674	0.0584528	14.4959	0.0584527	2.49545	3.89545
										0.0643397	13.9237	0.0643396	1.00136	0.0584906	14.4641	0.0584906	2.49545	3.89545
										0.0643812	14.0349	0.0643812	1.04904	0.0585284	14.5753	0.0585283	2.52724	3.92724
										0.064423	14.0349	0.0644229	1.03315	0.0585664	14.782	0.0585663	2.47955	3.87955
										0.0644648	13.9554	0.0644647	0.794729	0.0586043	14.925	0.0586043	2.32061	3.72061
										0.0645064	13.9237	0.0645063	0.413259	0.0586421	14.925	0.058642	2.20935	3.60935
										0.0645481	13.9713	0.0645479	0.17484	0.05868	14.7502	0.05868	2.27292	3.67292
										0.0645897	14.0826	0.0645896	0.222524	0.0587179	14.5117	0.0587179	2.44776	3.84776
										0.0646312	14.1621	0.0646311	0.429153	0.0587557	14.3687	0.0587556	2.65439	4.05439
										0.064673	14.178	0.064673	0.635783	0.0587936	14.4482	0.0587936	2.73387	4.13387
										0.0647146	14.0985	0.0647146	0.715256	0.0588315	14.7502	0.0588315	2.65439	4.05439
										0.0647562	14.0031	0.0647563	0.667572	0.0588694	15.0363	0.0588693	2.49545	3.89545
										0.064798	13.9237	0.064798	0.55631	0.0589073	15.1157	0.0589073	2.44776	3.84776
										0.0648398	13.7965	0.0648396	0.508626	0.0589452	14.9886	0.0589452	2.49545	3.89545
										0.0648814	13.6375	0.0648813	0.55631	0.058983	14.7979	0.0589829	2.60671	4.00671
										0.064923	13.5581	0.064923	0.683467	0.0590209	14.6707	0.0590209	2.6226	4.0226
										0.0649648	13.4786	0.0649646	0.762939	0.0590588	14.5435	0.0590587	2.54313	3.94313
										0.0650063	13.4627	0.0650063	0.762939	0.0590966	14.4959	0.0590965	2.47955	3.87955
										0.065048	13.4627	0.0650479	0.762939	0.0591345	14.5912	0.0591345	2.41597	3.81597
										0.0650898	13.5104	0.0650896	0.794729	0.0591725	14.7184	0.0591725	2.40008	3.80008
										0.0651313	13.5581	0.0651313	0.747045	0.0592102	14.7979	0.0592101	2.44776	3.84776
										0.0651731	13.5899	0.0651729	0.635783	0.0592481	14.8614	0.059248	2.49545	3.89545
										0.0652148	13.6693	0.0652146	0.619888	0.059286	14.9091	0.059286	2.52724	3.92724
										0.0652563	13.7965	0.0652562	0.667572	0.0593238	14.8773	0.0593238	2.49545	3.89545
										0.065298	13.9237	0.0652979	0.683467	0.0593618	14.8296	0.0593617	2.49545	3.89545
										0.0653397	14.0031	0.0653395	0.635783	0.0593996	14.782	0.0593996	2.52724	3.92724
										0.0653812	14.0349	0.0653811	0.588099	0.0594374	14.7025	0.0594373	2.52724	3.92724
										0.065423	14.0508	0.065423	0.540416	0.0594754	14.6548	0.0594753	2.47955	3.87955
										0.0654648	14.0985	0.0654647	0.508626	0.0595133	14.5753	0.0595132	2.41597	3.81597
										0.0655063	14.178	0.0655063	0.508626	0.0595512	14.4959	0.0595511	2.41597	3.81597
										0.0655481	14.2574	0.065548	0.588099	0.0595891	14.4482	0.059589	2.3365	3.7365
										0.0655898	14.2892	0.0655897	0.683467	0.059627	14.4641	0.059627	2.20935	3.60935
										0.0656314	14.3687	0.0656313	0.683467	0.0596648	14.5912	0.0596647	2.11398	3.51398
										0.0656731	14.4482	0.065673	0.619888	0.0597027	14.7979	0.0597027	2.0345	3.4345
										0.0657148	14.4959	0.0657147	0.55631	0.0597407	14.9886	0.0597406	1.98682	3.38682
										0.0657564	14.5435	0.0657564	0.508626	0.0597786	15.0363	0.0597785	1.92324	3.32324
										0.0657981	14.5117	0.065798	0.476837	0.0598165	15.0045	0.0598165	1.87556	3.27556
										0.0658397	14.3687	0.0658396	0.540416	0.0598544	15.068	0.0598543	1.95503	3.35503
										0.0658811	14.1621	0.0658811	0.619888	0.0598921	15.1316	0.059892	2.12987	3.52987
										0.0659229	14.0508	0.0659229	0.683467	0.05993	15.1316	0.05993	2.3365	3.7365
										0.0659646	14.0826	0.0659646	0.794729	0.0599678	15.0363	0.0599678	2.47955	3.87955
										0.0660062	14.0826	0.0660062	0.890096	0.0600057	14.9886	0.0600056	2.41597	3.81597
										0.066048	13.9713	0.066048	0.969569	0.0600436	15.0045	0.0600436	2.27292	3.67292
										0.0660897	13.8919	0.0660896	1.04904	0.0600815	15.0839	0.0600815	2.16166	3.56166
										0.0661313	13.9713	0.0661312	1.04904	0.0601194	15.1157	0.0601193	2.32061	3.72061
										0.066173	14.1303	0.066173	1.00136	0.0601573	15.1316	0.0601572	2.54313	3.94313
										0.0662148	14.2415	0.0662147	0.842412	0.0601951	15.1634	0.0601951	2.60671	4.00671
										0.0662564	14.2097	0.0662563	0.683467	0.060233	15.1316	0.0602329	2.54313	3.94313
										0.066298	14.0985	0.0662979	0.588099	0.0602709	15.0363	0.0602708	2.54313	3.94313
										0.0663398	14.0349	0.0663397	0.588099	0.0603088	14.8773	0.0603088	2.60671	4.00671
										0.0663813	13.9554	0.0663813	0.683467	0.0603466	14.7184	0.0603466	2.65439	4.05439
										0.066423	13.8919	0.066423	0.826518	0.0603846	14.7502	0.0603845	2.68618	4.08618
										0.0664647	13.8919	0.0664647	0.921885	0.0604225	14.8296	0.0604224	2.68618	4.08618
										0.0665063	14.0508	0.0665063	0.890096	0.0604603	14.8773	0.0604602	2.70208	4.10208
										0.066548	14.2415	0.066548	0.794729	0.0604982	14.925	0.0604982	2.70208	4.10208
										0.0665898	14.3051	0.0665897	0.683467	0.0605361	15.0363	0.0605361	2.65439	4.05439
										0.0666313	14.2415	0.0666312	0.683467	0.0605739	15.1634	0.0605738	2.65439	4.05439
										0.066673	14.178	0.066673	0.794729	0.0606118	15.1634	0.0606117	2.78155	4.18155
										0.0667147	14.1303	0.0667147	0.842412	0.0606497	15.0839	0.0606496	2.9405	4.3405
										0.0667563	14.0826	0.0667563	0.762939	0.0606875	15.0045	0.0606875	2.98818	4.38818
										0.066798	14.0349	0.066798	0.667572	0.0607255	14.925	0.0607254	2.89281	4.29281
										0.0668397	14.0031	0.0668396	0.588099	0.0607634	14.9091	0.0607633	2.82923	4.22923
										0.0668812	14.0349	0.0668812	0.508626	0.0608011	14.8773	0.060801	2.89281	4.29281
										0.066923	14.0826	0.0669229	0.429153	0.060839	14.8614	0.060839	2.90871	4.30871
										0.0669648	14.1303	0.0669647	0.349681	0.060877	14.8614	0.0608769	2.86102	4.26102
										0.0670064	14.1621	0.0670063	0.301997	0.0609148	14.8773	0.0609147	2.74976	4.14976
										0.067048	14.1621	0.0670479	0.301997	0.0609527	14.9886	0.0609527	2.73387	4.13387
										0.0670898	14.1303	0.0670896	0.349681	0.0609906	15.0839	0.0609906	2.82923	4.22923
										0.0671313	14.0826	0.0671312	0.429153	0.0610284	15.1316	0.0610284	2.97228	4.37228
										0.067173	14.1303	0.0671729	0.508626	0.0610664	15.068	0.0610663	3.03586	4.43586
										0.0672147	14.2097	0.0672146	0.588099	0.0611043	14.9568	0.0611042	3.03586	4.43586
										0.0672563	14.2574	0.0672563	0.635783	0.0611421	14.9568	0.0611421	2.98818	4.38818
										0.0672981	14.2097	0.067298	0.683467	0.0611801	15.0363	0.06118	2.89281	4.29281
										0.0673398	14.1621	0.0673397	0.747045	0.061218	15.0839	0.0612179	2.81334	4.21334
										0.0673813	14.178	0.0673813	0.826518	0.0612557	15.0045	0.0612557	2.78155	4.18155
										0.067423	14.2892	0.067423	0.826518	0.0612936	14.8773	0.0612935	2.78155	4.18155
										0.0674647	14.3369	0.0674646	0.826518	0.0613315	14.8296	0.0613315	2.78155	4.18155
										0.0675063	14.3846	0.0675063	0.874201	0.0613694	14.8614	0.0613693	2.78155	4.18155
										0.067548	14.4482	0.0675479	0.890096	0.0614073	14.8296	0.0614072	2.81334	4.21334
										0.0675898	14.5117	0.0675896	0.842412	0.0614453	14.7502	0.0614452	2.82923	4.22923
										0.0676312	14.5435	0.0676312	0.683467	0.061483	14.7025	0.0614829	2.86102	4.26102
										0.067673	14.623	0.0676729	0.619888	0.061521	14.7184	0.0615209	2.90871	4.30871
										0.0677147	14.6707	0.0677146	0.635783	0.0615588	14.8296	0.0615588	2.9405	4.3405
										0.0677563	14.6548	0.0677563	0.619888	0.0615966	14.8773	0.0615966	2.89281	4.29281
										0.0677981	14.5753	0.067798	0.588099	0.0616346	14.8614	0.0616345	2.86102	4.26102
										0.0678398	14.5753	0.0678396	0.635783	0.0616724	14.7979	0.0616724	2.86102	4.26102
										0.0678813	14.6548	0.0678812	0.826518	0.0617101	14.782	0.0617101	2.90871	4.30871
										0.0679231	14.6707	0.0679229	0.969569	0.0617481	14.8614	0.061748	2.82923	4.22923
										0.0679648	14.623	0.0679647	0.969569	0.061786	14.9568	0.061786	2.70208	4.10208
										0.0680064	14.5753	0.0680063	0.826518	0.0618239	15.0839	0.0618238	2.6226	4.0226
										0.0680481	14.5753	0.068048	0.715256	0.0618618	15.1316	0.0618617	2.68618	4.08618
										0.0680898	14.5753	0.0680897	0.747045	0.0618997	15.0839	0.0618996	2.81334	4.21334
										0.0681313	14.623	0.0681312	0.874201	0.0619375	14.9886	0.0619374	2.90871	4.30871
										0.068173	14.5912	0.068173	0.969569	0.0619754	14.9886	0.0619753	2.9405	4.3405
										0.0682148	14.4959	0.0682147	0.953674	0.0620134	15.1157	0.0620133	2.89281	4.29281
										0.0682563	14.3687	0.0682563	0.794729	0.0620512	15.2747	0.0620512	2.82923	4.22923
										0.0682979	14.3846	0.0682979	0.715256	0.0620892	15.2906	0.0620891	2.78155	4.18155
										0.0683395	14.5117	0.0683395	0.794729	0.0621271	15.2906	0.062127	2.78155	4.18155
										0.068381	14.5912	0.0683811	0.842412	0.0621648	15.4018	0.0621647	2.81334	4.21334
										0.0684229	14.5435	0.0684229	0.715256	0.0622027	15.529	0.0622027	2.74976	4.14976
										0.0684646	14.4164	0.0684646	0.55631	0.0622406	15.6244	0.0622405	2.74976	4.14976
										0.0685062	14.3051	0.0685062	0.540416	0.0622784	15.7038	0.0622784	2.90871	4.30871
										0.068548	14.2892	0.0685479	0.619888	0.0623164	15.6879	0.0623163	3.14712	4.54712
										0.0685898	14.2892	0.0685897	0.683467	0.0623543	15.4972	0.0623542	3.27428	4.67428
										0.0686313	14.3687	0.0686312	0.747045	0.0623921	15.3383	0.062392	3.32197	4.72196
										0.0686731	14.4641	0.068673	0.762939	0.06243	15.3383	0.06243	3.30607	4.70607
										0.0687148	14.5912	0.0687147	0.747045	0.0624679	15.4177	0.0624678	3.17891	4.57891
										0.0687563	14.7184	0.0687563	0.762939	0.0625057	15.4018	0.0625056	2.97228	4.37228
										0.068798	14.782	0.068798	0.874201	0.0625436	15.2906	0.0625436	2.9405	4.3405
										0.0688398	14.6707	0.0688397	0.969569	0.0625816	15.2111	0.0625815	3.09944	4.49944
										0.0688813	14.4641	0.0688812	1.03315	0.0626194	15.1952	0.0626193	3.30607	4.70607
										0.0689231	14.3051	0.068923	1.00136	0.0626573	15.2111	0.0626573	3.38554	4.78554
										0.0689647	14.2574	0.0689647	0.921885	0.0626952	15.2429	0.0626951	3.2266	4.6266
										0.0690063	14.2892	0.0690063	0.842412	0.062733	15.3701	0.062733	3.09944	4.49944
										0.0690481	14.3369	0.069048	0.826518	0.062771	15.529	0.0627709	3.09944	4.49944
										0.0690898	14.3846	0.0690896	0.842412	0.0628088	15.6562	0.0628088	3.11534	4.51534
										0.0691313	14.4164	0.0691312	0.921885	0.0628466	15.6879	0.0628465	3.09944	4.49944
										0.069173	14.3687	0.0691729	1.09672	0.0628845	15.6562	0.0628845	3.03586	4.43586
										0.0692147	14.2892	0.0692147	1.1762	0.0629224	15.7038	0.0629223	2.97228	4.37228
										0.0692563	14.2574	0.0692563	1.00136	0.0629603	15.8151	0.0629602	2.90871	4.30871
										0.0692981	14.3051	0.069298	0.715256	0.0629981	15.831	0.0629981	2.90871	4.30871
										0.0693398	14.3687	0.0693397	0.540416	0.063036	15.7356	0.063036	3.01997	4.41997
										0.0693813	14.3846	0.0693812	0.540416	0.0630738	15.5449	0.0630737	3.11534	4.51534
										0.0694231	14.4482	0.0694229	0.619888	0.0631118	15.4495	0.0631117	3.11534	4.51534
										0.0694648	14.5912	0.0694647	0.715256	0.0631497	15.4177	0.0631496	3.06765	4.46765
										0.0695063	14.7979	0.0695062	0.762939	0.0631875	15.3383	0.0631875	3.06765	4.46765
										0.069548	14.925	0.0695479	0.762939	0.0632255	15.2111	0.0632254	3.09944	4.49944
										0.0695897	14.8614	0.0695896	0.747045	0.0632634	15.1157	0.0632634	3.17891	4.57891
										0.0696312	14.7502	0.0696312	0.794729	0.0633012	15.1316	0.0633011	3.27428	4.67428
										0.0696731	14.7025	0.0696729	0.953674	0.0633391	15.2747	0.063339	3.32197	4.72196
										0.0697147	14.6707	0.0697147	1.09672	0.063377	15.4495	0.0633769	3.35376	4.75375
										0.0697563	14.5912	0.0697563	1.20799	0.0634148	15.5767	0.0634148	3.27428	4.67428
										0.0697981	14.5435	0.0697979	1.25567	0.0634528	15.6085	0.0634528	3.2266	4.6266
										0.0698398	14.5753	0.0698397	1.25567	0.0634907	15.5767	0.0634906	3.19481	4.59481
										0.0698813	14.6707	0.0698812	1.25567	0.0635285	15.4972	0.0635285	3.14712	4.54712
										0.069923	14.7979	0.0699229	1.23978	0.0635664	15.4495	0.0635663	3.09944	4.49944
										0.0699647	14.8773	0.0699646	1.09672	0.0636043	15.4018	0.0636042	3.06765	4.46765
										0.0700063	14.8614	0.0700062	0.890096	0.0636421	15.3224	0.063642	3.11534	4.51534
										0.0700481	14.7025	0.0700479	0.683467	0.0636801	15.2747	0.06368	3.19481	4.59481
										0.0700898	14.5912	0.0700896	0.619888	0.063718	15.2747	0.0637179	3.24249	4.64249
										0.0701312	14.5912	0.0701312	0.715256	0.0637557	15.2747	0.0637556	3.32197	4.72196
										0.0701731	14.623	0.0701729	0.842412	0.0637936	15.2747	0.0637935	3.43323	4.83323
										0.0702147	14.5912	0.0702146	0.921885	0.0638315	15.2111	0.0638314	3.5286	4.92859
										0.0702563	14.5117	0.0702562	0.953674	0.0638693	15.1316	0.0638693	3.56038	4.96038
										0.0702981	14.4482	0.070298	1.00136	0.0639073	15.1157	0.0639072	3.44912	4.84912
										0.0703397	14.4164	0.0703396	1.00136	0.0639451	15.1952	0.0639451	3.2266	4.6266
										0.0703813	14.4641	0.0703812	0.890096	0.0639829	15.2429	0.0639828	2.97228	4.37228
										0.0704229	14.5912	0.0704229	0.794729	0.0640209	15.2111	0.0640208	2.82923	4.22923
										0.0704647	14.782	0.0704646	0.762939	0.0640587	15.1952	0.0640587	2.89281	4.29281
										0.0705063	15.0045	0.0705063	0.794729	0.0640966	15.1634	0.0640965	2.97228	4.37228
										0.0705479	15.1634	0.0705478	0.762939	0.0641345	15.2111	0.0641344	2.98818	4.38818
										0.0705896	15.1316	0.0705895	0.683467	0.0641724	15.2906	0.0641724	2.90871	4.30871
										0.0706311	14.9886	0.0706311	0.747045	0.0642102	15.3701	0.0642101	2.86102	4.26102
										0.0706728	14.8773	0.0706728	0.794729	0.0642481	15.3383	0.064248	2.90871	4.30871
										0.0707146	14.8773	0.0707146	0.747045	0.0642861	15.3224	0.064286	3.01997	4.41997
										0.0707563	14.925	0.0707563	0.619888	0.064324	15.2747	0.064324	3.09944	4.49944
										0.0707981	14.925	0.070798	0.683467	0.064362	15.2429	0.0643619	3.06765	4.46765
										0.0708397	14.8773	0.0708396	0.890096	0.0643998	15.2747	0.0643998	3.03586	4.43586
										0.0708812	14.7979	0.0708812	1.04904	0.0644375	15.3701	0.0644375	3.01997	4.41997
										0.0709231	14.7025	0.0709229	0.969569	0.0644755	15.529	0.0644754	2.98818	4.38818
										0.0709647	14.5753	0.0709647	0.794729	0.0645134	15.6879	0.0645133	2.98818	4.38818
										0.0710063	14.4641	0.0710063	0.667572	0.0645512	15.7515	0.0645511	3.09944	4.49944
										0.0710481	14.4164	0.071048	0.55631	0.0645891	15.7515	0.064589	3.17891	4.57891
										0.0710898	14.3369	0.0710897	0.476837	0.064627	15.7038	0.064627	3.19481	4.59481
										0.0711313	14.2892	0.0711313	0.413259	0.0646648	15.6244	0.0646648	3.14712	4.54712
										0.0711731	14.178	0.071173	0.413259	0.0647028	15.5449	0.0647027	3.11534	4.51534
										0.0712148	14.0985	0.0712147	0.476837	0.0647407	15.5449	0.0647406	3.11534	4.51534
										0.0712563	14.0985	0.0712563	0.667572	0.0647785	15.5449	0.0647784	3.17891	4.57891
										0.0712981	14.1621	0.0712979	0.762939	0.0648164	15.5449	0.0648163	3.30607	4.70607
										0.0713398	14.2892	0.0713396	0.715256	0.0648543	15.6085	0.0648543	3.35376	4.75375
										0.0713813	14.4164	0.0713812	0.588099	0.0648921	15.6244	0.064892	3.27428	4.67428
										0.0714231	14.4959	0.071423	0.429153	0.06493	15.5767	0.06493	3.11534	4.51534
										0.0714647	14.4959	0.0714647	0.38147	0.064968	15.5449	0.0649679	3.03586	4.43586
										0.0715063	14.5117	0.0715062	0.38147	0.0650057	15.6085	0.0650057	3.03586	4.43586
										0.0715481	14.5912	0.0715479	0.460943	0.0650437	15.7038	0.0650436	2.9405	4.3405
										0.0715897	14.7184	0.0715896	0.508626	0.0650816	15.7515	0.0650815	2.74976	4.14976
										0.0716312	14.7025	0.0716312	0.508626	0.0651193	15.7356	0.0651193	2.65439	4.05439
										0.0716729	14.5753	0.0716729	0.476837	0.0651572	15.6879	0.0651572	2.70208	4.10208
										0.0717147	14.4641	0.0717147	0.508626	0.0651951	15.6244	0.065195	2.89281	4.29281
										0.0717563	14.4959	0.0717563	0.508626	0.065233	15.529	0.0652329	2.97228	4.37228
										0.0717981	14.5753	0.071798	0.476837	0.0652709	15.4813	0.0652708	2.90871	4.30871
										0.0718398	14.5912	0.0718396	0.508626	0.0653087	15.4972	0.0653087	2.82923	4.22923
										0.0718813	14.5753	0.0718812	0.635783	0.0653465	15.6244	0.0653465	2.86102	4.26102
										0.071923	14.4959	0.0719229	0.762939	0.0653845	15.7038	0.0653845	2.97228	4.37228
										0.0719647	14.3051	0.0719646	0.794729	0.0654224	15.6879	0.0654224	3.06765	4.46765
										0.0720062	14.1621	0.0720062	0.762939	0.0654602	15.6244	0.0654602	3.14712	4.54712
										0.0720479	14.0985	0.0720479	0.794729	0.0654982	15.6244	0.0654981	3.11534	4.51534
										0.0720897	14.1621	0.0720896	0.762939	0.0655361	15.6244	0.065536	3.11534	4.51534
										0.0721312	14.2097	0.0721312	0.619888	0.0655739	15.4813	0.0655738	3.19481	4.59481
										0.0721729	14.3687	0.0721729	0.413259	0.0656118	15.3383	0.0656118	3.30607	4.70607
										0.0722146	14.5117	0.0722146	0.301997	0.0656497	15.4018	0.0656496	3.35376	4.75375
										0.0722563	14.5753	0.0722563	0.333786	0.0656876	15.5449	0.0656875	3.35376	4.75375
										0.0722981	14.4959	0.0722981	0.429153	0.0657255	15.6879	0.0657255	3.32197	4.72196
										0.0723398	14.3846	0.0723397	0.476837	0.0657634	15.8151	0.0657634	3.30607	4.70607
										0.0723814	14.3687	0.0723813	0.460943	0.0658012	15.8946	0.0658011	3.24249	4.64249
										0.0724231	14.4959	0.0724231	0.38147	0.065839	15.8628	0.065839	3.19481	4.59481
										0.0724648	14.7502	0.0724647	0.270208	0.065877	15.7038	0.0658769	3.14712	4.54712
										0.0725063	14.9568	0.0725063	0.254313	0.0659148	15.5767	0.0659147	3.17891	4.57891
										0.072548	14.9091	0.0725479	0.333786	0.0659528	15.529	0.0659527	3.30607	4.70607
										0.0725898	14.7025	0.0725897	0.476837	0.0659906	15.4813	0.0659906	3.43323	4.83323
										0.0726312	14.4959	0.0726312	0.619888	0.0660284	15.3701	0.0660283	3.43323	4.83323
										0.0726731	14.3687	0.072673	0.667572	0.0660663	15.3383	0.0660663	3.24249	4.64249
										0.0727147	14.3051	0.0727147	0.683467	0.0661043	15.4495	0.0661042	3.01997	4.41997
										0.0727563	14.3846	0.0727563	0.842412	0.0661421	15.7038	0.066142	2.89281	4.29281
										0.0727981	14.4959	0.072798	1.04904	0.06618	15.974	0.06618	2.90871	4.30871
										0.0728397	14.5435	0.0728396	1.12851	0.0662179	16.0217	0.0662178	3.01997	4.41997
										0.0728813	14.5117	0.0728812	1.00136	0.0662556	15.8628	0.0662555	3.17891	4.57891
										0.0729231	14.4164	0.072923	0.762939	0.0662936	15.6562	0.0662935	3.30607	4.70607
										0.0729648	14.3687	0.0729647	0.635783	0.0663315	15.529	0.0663314	3.32197	4.72196
										0.0730063	14.4482	0.0730063	0.619888	0.0663693	15.4495	0.0663693	3.2266	4.6266
										0.0730481	14.623	0.073048	0.635783	0.0664072	15.4495	0.0664072	3.14712	4.54712
										0.0730898	14.7502	0.0730896	0.667572	0.0664452	15.4495	0.0664451	3.17891	4.57891
										0.0731313	14.6707	0.0731312	0.747045	0.0664829	15.4972	0.0664829	3.19481	4.59481
										0.0731731	14.4959	0.073173	0.794729	0.0665209	15.6244	0.0665209	3.17891	4.57891
										0.0732148	14.3687	0.0732148	0.842412	0.0665588	15.7833	0.0665588	3.11534	4.51534
										0.0732566	14.3369	0.0732565	0.874201	0.0665967	15.8628	0.0665966	3.14712	4.54712
										0.0732983	14.3846	0.0732982	0.826518	0.0666347	15.8946	0.0666346	3.24249	4.64249
										0.0733399	14.3846	0.0733397	0.683467	0.0666725	15.9105	0.0666725	3.32197	4.72196
										0.0733813	14.3846	0.0733812	0.619888	0.0667102	15.9423	0.0667102	3.40144	4.80144
										0.0734231	14.4164	0.073423	0.667572	0.0667482	15.974	0.0667481	3.44912	4.84912
										0.0734647	14.3051	0.0734647	0.747045	0.0667861	15.9899	0.066786	3.48091	4.88091
										0.0735063	14.178	0.0735063	0.762939	0.0668239	16.0376	0.0668238	3.40144	4.80144
										0.0735481	14.178	0.073548	0.715256	0.0668619	16.0694	0.0668618	3.38554	4.78554
										0.0735897	14.3051	0.0735896	0.667572	0.0668997	16.1807	0.0668997	3.43323	4.83323
										0.0736313	14.3687	0.0736312	0.635783	0.0669375	16.3078	0.0669375	3.5127	4.9127
										0.0736731	14.2892	0.073673	0.55631	0.0669755	16.3078	0.0669755	3.43323	4.83323
										0.0737147	14.2097	0.0737146	0.476837	0.0670134	16.2284	0.0670133	3.30607	4.70607
										0.0737563	14.2097	0.0737562	0.508626	0.0670512	16.1807	0.0670511	3.2266	4.6266
										0.073798	14.2892	0.0737979	0.635783	0.0670891	16.276	0.067089	3.32197	4.72196
										0.0738396	14.4641	0.0738396	0.762939	0.067127	16.3873	0.067127	3.40144	4.80144
										0.0738812	14.6707	0.0738812	0.842412	0.0671648	16.3873	0.0671648	3.35376	4.75375
										0.0739231	14.782	0.073923	0.794729	0.0672028	16.3078	0.0672027	3.2266	4.6266
										0.0739647	14.782	0.0739647	0.635783	0.0672406	16.276	0.0672406	3.11534	4.51534
										0.0740063	14.7184	0.0740063	0.55631	0.0672785	16.3078	0.0672784	3.06765	4.46765
										0.0740481	14.6707	0.074048	0.683467	0.0673164	16.276	0.0673164	2.98818	4.38818
										0.0740897	14.623	0.0740896	0.890096	0.0673543	16.2284	0.0673542	2.90871	4.30871
										0.0741312	14.5753	0.0741312	1.03315	0.067392	16.3078	0.067392	2.86102	4.26102
										0.074173	14.5753	0.074173	0.969569	0.0674299	16.435	0.0674299	2.82923	4.22923
										0.0742147	14.5912	0.0742147	0.890096	0.0674678	16.4509	0.0674677	2.82923	4.22923
										0.0742563	14.623	0.0742563	0.953674	0.0675056	16.4509	0.0675056	2.89281	4.29281
										0.0742981	14.623	0.074298	1.00136	0.0675436	16.4827	0.0675435	3.01997	4.41997
										0.0743397	14.623	0.0743396	0.969569	0.0675815	16.4827	0.0675815	3.14712	4.54712
										0.0743812	14.6707	0.0743812	0.890096	0.0676193	16.4509	0.0676192	3.2266	4.6266
										0.0744231	14.7184	0.074423	0.953674	0.0676572	16.3873	0.0676572	3.24249	4.64249
										0.0744648	14.7025	0.0744647	1.00136	0.0676952	16.3237	0.0676951	3.24249	4.64249
										0.0745063	14.7184	0.0745062	1.00136	0.067733	16.2443	0.0677329	3.14712	4.54712
										0.0745481	14.782	0.074548	0.953674	0.0677709	16.1171	0.0677708	2.98818	4.38818
										0.0745897	14.7502	0.0745896	0.969569	0.0678088	16.1012	0.0678087	2.89281	4.29281
										0.0746312	14.623	0.0746312	1.09672	0.0678466	16.1012	0.0678465	2.90871	4.30871
										0.074673	14.5753	0.074673	1.1762	0.0678846	16.0694	0.0678845	2.97228	4.37228
										0.0747147	14.5435	0.0747146	1.08083	0.0679225	16.0217	0.0679224	3.01997	4.41997
										0.0747563	14.5117	0.0747563	0.890096	0.0679603	16.0694	0.0679603	3.14712	4.54712
										0.0747981	14.5435	0.074798	0.747045	0.0679982	16.1807	0.0679982	3.24249	4.64249
										0.0748397	14.6707	0.0748397	0.667572	0.0680362	16.1966	0.0680361	3.35376	4.75375
										0.0748812	14.7502	0.0748812	0.667572	0.0680739	16.1489	0.0680739	3.38554	4.78554
										0.0749231	14.7184	0.074923	0.762939	0.0681118	16.1012	0.0681118	3.35376	4.75375
										0.0749646	14.623	0.0749646	0.874201	0.0681497	16.1807	0.0681496	3.24249	4.64249
										0.0750062	14.5435	0.0750062	0.890096	0.0681875	16.3237	0.0681875	3.17891	4.57891
										0.075048	14.5117	0.075048	0.874201	0.0682255	16.435	0.0682255	3.09944	4.49944
										0.0750897	14.5753	0.0750896	0.842412	0.0682634	16.435	0.0682634	3.03586	4.43586
										0.0751311	14.7184	0.0751311	0.921885	0.0683012	16.3873	0.0683011	3.01997	4.41997
										0.0751728	14.8773	0.0751729	1.03315	0.0683391	16.276	0.068339	2.97228	4.37228
										0.0752145	14.9886	0.0752145	1.12851	0.068377	16.2284	0.0683769	2.9405	4.3405
										0.0752561	15.068	0.0752562	1.1762	0.0684149	16.3078	0.0684148	2.97228	4.37228
										0.0752979	15.1952	0.0752978	1.23978	0.0684528	16.3555	0.0684527	2.98818	4.38818
										0.0753396	15.2906	0.0753395	1.25567	0.0684906	16.2443	0.0684905	3.01997	4.41997
										0.0753812	15.2906	0.0753811	1.23978	0.0685284	16.1807	0.0685283	3.03586	4.43586
										0.075423	15.1157	0.0754228	1.20799	0.0685663	16.276	0.0685662	3.14712	4.54712
										0.0754647	14.9091	0.0754647	1.1762	0.0686042	16.4032	0.0686041	3.27428	4.67428
										0.0755064	14.8614	0.0755063	1.08083	0.0686421	16.4032	0.068642	3.38554	4.78554
										0.0755481	14.9091	0.075548	0.953674	0.06868	16.3078	0.0686799	3.40144	4.80144
										0.0755899	14.9886	0.0755896	0.874201	0.0687179	16.3078	0.0687178	3.38554	4.78554
										0.0756313	14.9568	0.0756312	0.874201	0.0687556	16.3555	0.0687555	3.30607	4.70607
										0.0756731	14.9091	0.075673	0.953674	0.0687936	16.3237	0.0687935	3.2266	4.6266
										0.0757149	14.8773	0.0757147	1.00136	0.0688315	16.3078	0.0688315	3.11534	4.51534
										0.0757565	14.8773	0.0757564	0.969569	0.0688694	16.3873	0.0688694	3.01997	4.41997
										0.0757982	14.8773	0.0757981	0.874201	0.0689074	16.5304	0.0689073	2.9405	4.3405
										0.0758399	14.8773	0.0758397	0.747045	0.0689452	16.6575	0.0689452	2.9405	4.3405
										0.0758813	14.8773	0.0758812	0.762939	0.068983	16.6893	0.0689829	2.98818	4.38818
										0.075923	14.8773	0.075923	0.969569	0.0690209	16.6575	0.0690209	3.03586	4.43586
										0.0759647	14.9091	0.0759646	1.1603	0.0690588	16.5621	0.0690587	3.11534	4.51534
										0.0760062	14.8614	0.0760062	1.12851	0.0690966	16.3873	0.0690965	3.17891	4.57891
										0.076048	14.7979	0.076048	1.00136	0.0691346	16.2443	0.0691345	3.2266	4.6266
										0.0760897	14.782	0.0760897	1.00136	0.0691725	16.1807	0.0691725	3.35376	4.75375
										0.0761313	14.7184	0.0761312	1.12851	0.0692103	16.1966	0.0692102	3.48091	4.88091
										0.076173	14.6707	0.076173	1.1762	0.0692482	16.3237	0.0692482	3.43323	4.83323
										0.0762146	14.5912	0.0762146	1.1603	0.0692861	16.5145	0.0692861	3.24249	4.64249
										0.0762562	14.5117	0.0762562	1.1603	0.0693239	16.6416	0.0693238	3.17891	4.57891
										0.076298	14.5435	0.0762979	1.08083	0.0693618	16.6893	0.0693617	3.27428	4.67428
										0.0763397	14.6707	0.0763396	0.953674	0.0693998	16.6416	0.0693997	3.38554	4.78554
										0.0763813	14.8296	0.0763813	0.890096	0.0694375	16.6416	0.0694375	3.40144	4.80144
										0.0764231	14.9568	0.0764231	0.953674	0.0694755	16.737	0.0694755	3.32197	4.72196
										0.0764648	14.9886	0.0764647	0.921885	0.0695134	16.8165	0.0695133	3.24249	4.64249
										0.0765064	14.9091	0.0765063	0.874201	0.0695512	16.8165	0.0695511	3.27428	4.67428
										0.0765481	14.8614	0.076548	0.874201	0.0695891	16.6893	0.069589	3.38554	4.78554
										0.0765897	14.925	0.0765896	0.921885	0.069627	16.6098	0.069627	3.5127	4.9127
										0.0766313	15.1157	0.0766312	0.953674	0.0696647	16.5939	0.0696647	3.60807	5.00807
										0.076673	15.2111	0.076673	0.842412	0.0697026	16.5939	0.0697026	3.60807	5.00807
										0.0767147	15.1157	0.0767146	0.683467	0.0697405	16.6098	0.0697405	3.48091	4.88091
										0.0767564	14.9886	0.0767563	0.619888	0.0697784	16.6098	0.0697783	3.30607	4.70607
										0.0767981	14.925	0.076798	0.747045	0.0698164	16.5939	0.0698163	3.24249	4.64249
										0.0768398	15.0045	0.0768396	0.969569	0.0698543	16.5304	0.0698542	3.35376	4.75375
										0.0768812	15.0839	0.0768812	1.09672	0.069892	16.6098	0.0698919	3.5127	4.9127
										0.0769231	15.0363	0.0769229	1.04904	0.06993	16.7211	0.0699299	3.60807	5.00807
										0.0769647	14.9091	0.0769646	0.890096	0.0699679	16.7688	0.0699679	3.71933	5.11933
										0.0770063	14.8614	0.0770062	0.794729	0.0700057	16.6416	0.0700056	3.8147	5.2147
										0.0770481	14.9091	0.077048	0.794729	0.0700436	16.5304	0.0700436	3.76701	5.16701
										0.0770897	14.9568	0.0770896	0.890096	0.0700815	16.6416	0.0700815	3.60807	5.00807
										0.0771312	14.925	0.0771312	0.969569	0.0701193	16.8006	0.0701193	3.5286	4.92859
										0.077173	14.8614	0.077173	0.921885	0.0701573	16.8483	0.0701572	3.5286	4.92859
										0.0772147	14.8296	0.0772146	0.874201	0.0701951	16.7688	0.0701951	3.60807	5.00807
										0.0772564	14.8614	0.0772564	0.953674	0.070233	16.6575	0.070233	3.65575	5.05575
										0.0772981	14.9091	0.077298	1.00136	0.070271	16.5939	0.0702709	3.63986	5.03986
										0.0773398	14.925	0.0773397	0.969569	0.0703089	16.5939	0.0703088	3.48091	4.88091
										0.0773813	14.9886	0.0773812	0.842412	0.0703466	16.6893	0.0703466	3.24249	4.64249
										0.077423	15.068	0.077423	0.715256	0.0703845	16.737	0.0703845	3.14712	4.54712
										0.0774647	15.1952	0.0774646	0.635783	0.0704225	16.7211	0.0704224	3.19481	4.59481
										0.0775063	15.2747	0.0775063	0.683467	0.0704603	16.6575	0.0704602	3.32197	4.72196
										0.0775481	15.2429	0.077548	0.715256	0.0704982	16.6098	0.0704982	3.40144	4.80144
										0.0775898	15.1952	0.0775896	0.635783	0.0705362	16.6098	0.0705361	3.40144	4.80144
										0.0776312	15.1316	0.0776312	0.540416	0.0705739	16.6416	0.0705738	3.38554	4.78554
										0.0776731	15.0839	0.077673	0.540416	0.0706118	16.6575	0.0706118	3.40144	4.80144
										0.0777147	15.0839	0.0777147	0.683467	0.0706497	16.737	0.0706496	3.5127	4.9127
										0.0777563	15.068	0.0777563	0.874201	0.0706875	16.8483	0.0706875	3.60807	5.00807
										0.077798	15.0045	0.077798	1.00136	0.0707255	16.8641	0.0707255	3.65575	5.05575
										0.0778396	14.9886	0.0778395	1.08083	0.0707633	16.8641	0.0707633	3.76701	5.16701
										0.0778812	14.9886	0.0778811	1.09672	0.0708011	16.8165	0.070801	3.86238	5.26238
										0.077923	15.0363	0.0779229	1.09672	0.070839	16.8006	0.070839	3.89417	5.29417
										0.0779647	15.0839	0.0779647	0.969569	0.070877	16.8483	0.0708769	3.76701	5.16701
										0.0780062	15.068	0.0780062	0.747045	0.0709148	16.9277	0.0709147	3.60807	5.00807
										0.078048	14.9886	0.0780479	0.55631	0.0709527	16.9436	0.0709526	3.59217	4.99217
										0.0780897	14.9886	0.0780896	0.588099	0.0709905	16.8641	0.0709905	3.68754	5.08754
										0.0781312	15.0363	0.0781311	0.667572	0.0710283	16.737	0.0710283	3.73522	5.13522
										0.0781729	15.068	0.0781729	0.715256	0.0710663	16.6098	0.0710662	3.76701	5.16701
										0.0782147	14.9886	0.0782147	0.667572	0.0711042	16.5145	0.0711042	3.73522	5.13522
										0.0782564	14.8614	0.0782564	0.55631	0.0711421	16.5304	0.0711421	3.73522	5.13522
										0.0782981	14.8296	0.0782981	0.476837	0.0711801	16.6893	0.0711801	3.68754	5.08754
										0.0783398	14.8296	0.0783396	0.413259	0.071218	16.8483	0.0712179	3.68754	5.08754
										0.0783812	14.8296	0.0783812	0.38147	0.0712557	16.9277	0.0712556	3.65575	5.05575
										0.078423	14.7502	0.078423	0.413259	0.0712936	16.9277	0.0712936	3.60807	5.00807
										0.0784647	14.7025	0.0784646	0.429153	0.0713315	16.9277	0.0713315	3.60807	5.00807
										0.0785062	14.6548	0.0785062	0.476837	0.0713694	16.8959	0.0713693	3.60807	5.00807
										0.078548	14.6548	0.078548	0.55631	0.0714073	16.8006	0.0714072	3.68754	5.08754
										0.0785897	14.6707	0.0785897	0.667572	0.0714452	16.6893	0.0714452	3.7988	5.1988
										0.0786312	14.7025	0.0786312	0.794729	0.071483	16.6893	0.071483	3.89417	5.29417
										0.078673	14.7502	0.078673	0.874201	0.071521	16.8006	0.0715209	3.97364	5.37364
										0.0787147	14.7979	0.0787147	0.890096	0.0715588	16.9277	0.0715588	3.97364	5.37364
										0.0787563	14.7502	0.0787562	0.921885	0.0715966	16.9277	0.0715965	3.86238	5.26238
										0.0787981	14.6707	0.0787979	1.04904	0.0716345	16.8165	0.0716345	3.68754	5.08754
										0.0788398	14.7025	0.0788396	1.20799	0.0716725	16.7211	0.0716725	3.56038	4.96038
										0.0788814	14.8296	0.0788812	1.1603	0.0717103	16.6893	0.0717102	3.44912	4.84912
										0.0789231	14.8773	0.0789231	0.969569	0.0717482	16.8006	0.0717481	3.43323	4.83323
										0.0789648	14.8773	0.0789647	0.842412	0.0717861	16.9436	0.071786	3.5127	4.9127
										0.0790064	14.925	0.0790063	0.874201	0.0718239	17.0231	0.0718238	3.63986	5.03986
										0.0790481	15.068	0.079048	0.953674	0.0718619	16.9277	0.0718618	3.68754	5.08754
										0.0790898	15.2111	0.0790896	0.969569	0.0718998	16.7688	0.0718997	3.63986	5.03986
										0.0791313	15.3224	0.0791312	1.03315	0.0719375	16.6575	0.0719375	3.5127	4.9127
										0.079173	15.2906	0.079173	1.00136	0.0719755	16.6893	0.0719754	3.40144	4.80144
										0.0792147	15.2906	0.0792146	0.842412	0.0720133	16.737	0.0720132	3.40144	4.80144
										0.0792563	15.2906	0.0792562	0.635783	0.0720512	16.7688	0.0720511	3.43323	4.83323
										0.079298	15.1316	0.0792979	0.508626	0.0720891	16.7688	0.072089	3.40144	4.80144
										0.0793397	14.8773	0.0793396	0.508626	0.072127	16.7688	0.0721269	3.32197	4.72196
										0.0793812	14.7502	0.0793811	0.55631	0.0721647	16.8006	0.0721646	3.35376	4.75375
										0.079423	14.782	0.0794229	0.635783	0.0722027	16.8165	0.0722026	3.5286	4.92859
										0.0794647	14.8773	0.0794646	0.683467	0.0722406	16.8483	0.0722405	3.76701	5.16701
										0.0795063	15.0045	0.0795063	0.667572	0.0722784	16.8483	0.0722784	3.8147	5.2147
										0.0795481	15.1157	0.0795479	0.55631	0.0723164	16.7688	0.0723163	3.68754	5.08754
										0.0795898	15.1316	0.0795896	0.429153	0.0723543	16.7688	0.0723543	3.5127	4.9127
										0.0796313	15.1316	0.0796312	0.429153	0.0723921	16.8483	0.072392	3.5286	4.92859
										0.0796731	15.1157	0.079673	0.55631	0.07243	16.9277	0.07243	3.73522	5.13522
										0.0797148	15.0363	0.0797147	0.683467	0.0724679	16.9277	0.0724678	3.86238	5.26238
										0.0797563	14.9886	0.0797563	0.715256	0.0725057	16.8959	0.0725056	3.8147	5.2147
										0.0797981	14.9886	0.079798	0.635783	0.0725436	16.8165	0.0725436	3.59217	4.99217
										0.0798397	14.925	0.0798396	0.540416	0.0725815	16.7211	0.0725815	3.38554	4.78554
										0.0798813	14.8773	0.0798813	0.429153	0.0726193	16.6893	0.0726193	3.30607	4.70607
										0.079923	14.8296	0.079923	0.333786	0.0726572	16.7688	0.0726572	3.27428	4.67428
										0.0799647	14.8614	0.0799647	0.333786	0.0726952	16.9277	0.0726951	3.27428	4.67428
										0.0800064	14.9091	0.0800064	0.460943	0.072733	17.0549	0.072733	3.32197	4.72196
										0.0800481	14.9091	0.080048	0.619888	0.072771	17.1502	0.072771	3.43323	4.83323
										0.0800898	14.9091	0.0800897	0.683467	0.0728089	17.2615	0.0728089	3.5127	4.9127
										0.0801313	14.9091	0.0801313	0.667572	0.0728466	17.2774	0.0728466	3.43323	4.83323
										0.0801731	14.8773	0.080173	0.55631	0.0728846	17.2615	0.0728845	3.35376	4.75375
										0.0802147	14.7184	0.0802146	0.508626	0.0729225	17.182	0.0729225	3.48091	4.88091
										0.0802563	14.5753	0.0802563	0.55631	0.0729603	17.1026	0.0729603	3.68754	5.08754
										0.080298	14.5117	0.0802979	0.794729	0.0729982	17.0072	0.0729982	3.73522	5.13522
										0.0803396	14.5435	0.0803395	0.969569	0.0730361	16.9277	0.073036	3.60807	5.00807
										0.0803811	14.5753	0.0803811	0.953674	0.0730738	16.9277	0.0730737	3.43323	4.83323
										0.0804229	14.5912	0.0804228	0.762939	0.0731118	16.9436	0.0731117	3.35376	4.75375
										0.0804647	14.6548	0.0804646	0.619888	0.0731496	16.9436	0.0731495	3.35376	4.75375
										0.0805063	14.6548	0.0805062	0.619888	0.0731875	16.9277	0.0731874	3.43323	4.83323
										0.080548	14.5435	0.080548	0.667572	0.0732254	16.8483	0.0732254	3.44912	4.84912
										0.0805897	14.4641	0.0805895	0.619888	0.0732633	16.8165	0.0732633	3.40144	4.80144
										0.0806312	14.5912	0.0806311	0.476837	0.0733011	16.8483	0.073301	3.35376	4.75375
										0.080673	14.8773	0.0806729	0.349681	0.073339	16.7688	0.073339	3.35376	4.75375
										0.0807148	15.1157	0.0807146	0.270208	0.073377	16.6416	0.073377	3.40144	4.80144
										0.0807564	15.1952	0.0807563	0.254313	0.0734149	16.6416	0.0734149	3.43323	4.83323
										0.0807981	15.2111	0.0807981	0.333786	0.0734528	16.7688	0.0734528	3.40144	4.80144
										0.0808397	15.2111	0.0808396	0.413259	0.0734907	16.8165	0.0734906	3.30607	4.70607
										0.0808812	15.2429	0.0808812	0.540416	0.0735285	16.7211	0.0735284	3.27428	4.67428
										0.080923	15.2906	0.0809229	0.683467	0.0735664	16.6416	0.0735663	3.35376	4.75375
										0.0809647	15.2747	0.0809646	0.794729	0.0736043	16.6893	0.0736042	3.44912	4.84912
										0.0810063	15.1316	0.0810063	0.747045	0.0736421	16.8165	0.0736421	3.56038	4.96038
										0.0810481	15.0045	0.081048	0.588099	0.07368	16.9277	0.07368	3.56038	4.96038
										0.0810898	15.0363	0.0810896	0.429153	0.073718	16.9277	0.0737179	3.44912	4.84912
										0.0811313	15.1952	0.0811312	0.38147	0.0737557	16.8483	0.0737557	3.32197	4.72196
										0.0811731	15.2747	0.081173	0.413259	0.0737937	16.737	0.0737936	3.30607	4.70607
										0.0812149	15.1634	0.0812148	0.508626	0.0738315	16.7211	0.0738315	3.40144	4.80144
										0.0812564	15.068	0.0812563	0.619888	0.0738694	16.8006	0.0738693	3.63986	5.03986
										0.0812981	15.0045	0.081298	0.667572	0.0739072	16.8959	0.0739072	3.84649	5.24649
										0.0813398	14.9886	0.0813397	0.619888	0.0739452	16.9436	0.0739451	3.84649	5.24649
										0.0813814	14.8773	0.0813813	0.667572	0.073983	17.0231	0.0739829	3.68754	5.08754
										0.0814231	14.7502	0.081423	0.826518	0.074021	17.0708	0.0740209	3.59217	4.99217
										0.0814648	14.7025	0.0814648	0.953674	0.0740588	17.1026	0.0740587	3.63986	5.03986
										0.0815064	14.782	0.0815063	0.969569	0.0740966	17.0231	0.0740965	3.71933	5.11933
										0.0815481	14.8296	0.081548	0.890096	0.0741346	16.8959	0.0741346	3.71933	5.11933
										0.0815898	14.782	0.0815896	0.794729	0.0741725	16.7688	0.0741725	3.60807	5.00807
										0.0816313	14.7184	0.0816312	0.715256	0.0742103	16.6575	0.0742102	3.5286	4.92859
										0.0816729	14.7502	0.0816728	0.683467	0.0742481	16.6575	0.0742481	3.60807	5.00807
										0.0817146	14.8296	0.0817145	0.715256	0.074286	16.6893	0.074286	3.8147	5.2147
										0.0817562	14.925	0.0817562	0.683467	0.0743239	16.737	0.0743238	3.94185	5.34185
										0.081798	14.9568	0.0817979	0.635783	0.0743618	16.7688	0.0743617	3.92596	5.32596
										0.0818396	14.925	0.0818395	0.667572	0.0743997	16.7688	0.0743996	3.89417	5.29417
										0.0818811	14.9091	0.0818811	0.683467	0.0744374	16.8641	0.0744374	3.97364	5.37364
										0.0819229	14.9091	0.0819229	0.667572	0.0744754	17.0549	0.0744754	4.05312	5.45312
										0.0819647	14.8614	0.0819647	0.619888	0.0745134	17.1502	0.0745133	4.06901	5.46901
										0.0820063	14.7979	0.0820063	0.588099	0.0745511	17.1502	0.0745511	4.05312	5.45312
										0.082048	14.782	0.082048	0.588099	0.074589	17.1026	0.074589	4.02133	5.42133
										0.0820898	14.9091	0.0820896	0.619888	0.074627	17.0072	0.0746269	4.05312	5.45312
										0.0821313	15.0045	0.0821312	0.715256	0.0746647	16.8641	0.0746647	4.13259	5.53259
										0.082173	15.0363	0.0821729	0.842412	0.0747027	16.7688	0.0747027	4.18027	5.58027
										0.0822148	14.9886	0.0822147	0.890096	0.0747406	16.8165	0.0747405	4.13259	5.53259
										0.0822564	14.925	0.0822564	0.890096	0.0747785	17.0072	0.0747784	3.94185	5.34185
										0.0822981	14.9091	0.0822981	0.890096	0.0748164	17.0708	0.0748164	3.63986	5.03986
										0.0823397	14.8773	0.0823396	0.921885	0.0748543	17.0072	0.0748543	3.38554	4.78554
										0.0823813	14.7979	0.0823813	0.874201	0.0748921	16.8641	0.074892	3.30607	4.70607
										0.082423	14.7184	0.082423	0.762939	0.07493	16.8483	0.07493	3.44912	4.84912
										0.0824647	14.7025	0.0824647	0.635783	0.0749679	16.8959	0.0749678	3.65575	5.05575
										0.0825063	14.7502	0.0825063	0.460943	0.0750058	16.9277	0.0750057	3.7988	5.1988
										0.082548	14.7979	0.0825479	0.254313	0.0750437	16.9436	0.0750437	3.84649	5.24649
										0.0825897	14.8296	0.0825897	0.0635783	0.0750816	16.9754	0.0750816	3.84649	5.24649
										0.0826312	14.7979	0.0826312	0.0158946	0.0751194	16.9754	0.0751193	3.8147	5.2147
										0.082673	14.7502	0.082673	0.0635783	0.0751573	16.8641	0.0751572	3.73522	5.13522
										0.0827147	14.6707	0.0827146	0.127157	0.0751952	16.7211	0.0751951	3.73522	5.13522
										0.0827563	14.5912	0.0827563	0.143051	0.075233	16.6098	0.075233	3.86238	5.26238
										0.082798	14.5117	0.0827979	0.222524	0.075271	16.6416	0.0752709	4.00543	5.40543
										0.0828397	14.5435	0.0828396	0.460943	0.0753088	16.7211	0.0753087	4.06901	5.46901
										0.0828813	14.7025	0.0828812	0.715256	0.0753465	16.8006	0.0753465	4.1008	5.5008
										0.0829231	14.8773	0.0829229	0.842412	0.0753845	16.8641	0.0753844	4.13259	5.53259
										0.0829647	15.0045	0.0829646	0.762939	0.0754224	17.0072	0.0754223	4.21206	5.61206
										0.0830063	15.0363	0.0830063	0.619888	0.0754602	17.0708	0.0754602	4.22796	5.62796
										0.083048	15.0045	0.083048	0.508626	0.0754981	17.0231	0.0754981	4.18027	5.58027
										0.0830898	15.0045	0.0830896	0.588099	0.0755361	16.8641	0.075536	4.05312	5.45312
										0.0831313	15.068	0.0831312	0.683467	0.0755738	16.8006	0.0755738	3.92596	5.32596
										0.0831731	15.1634	0.0831729	0.667572	0.0756118	16.8483	0.0756117	3.7988	5.1988
[truncated: 34,634 more rows]
